# Supplementary material for: Specific (sialyl-)Lewis core 2 O-glycans differentiate colorectal cancer from healthy colon epithelium
Source: Theranostics. 2022 May 26;12(10):4498–512. doi: 10.7150/thno.72818 (PMC9254241; doi:10.7150/thno.72818)
Supplement: Supplementary file 2 — Supplementary tables. [file thnov12p4498s2.xlsx]

## Sheet: TOC
Table of Contents
Supplementary Table S-1:	Description of the sample cohort.
Supplementary Table S-2:	Characteristics of the patient cohort
Supplementary Table S-3:	Peak areas, S/N and FWHM of individual glycans detected in each sample
Supplementary Table S-4:	Overview of individual O-linked glycans present in colorectal cancer tissues with their relative abundances.
Supplementary Table S-5:	Relative frequencies of glycans detected in tumors and stroma with no expression in the normal colon controls.
Supplementary Table S-6:	Comparions of relative frequencies of glycans with highest specificity for tumors in invasive and non invasive carcinoma
Supplementary Table S-7:	Relative abundances of the TACAs with highest specificity in cancer.
Supplementary Table S-8:	Wilcoxon rank-sum test (Mann-Whitney) statistical test comparison of individual glycans between 2 groups- tumors (TM) and normal mucosa controls (C). Each glycan isomer is labeled by its monosaccharide composition, with a letter indicating different isomers a-f. H- hexose; N- N-acetylhexosamine; F- deoxyhexose; S- N-acetylneuraminic acid;
Supplementary Table S-9:	Calculated structural glycan features for each sample.
Supplementary Table S-10:	Wilcoxon rank-sum test (Mann-Whitney) statistical test comparison of structural glycan features between 2 groups- tumors (TM) and normal mucosa controls (C).
Supplementary Table S-11:	Determination of peak ratios of 2 baseline separated isomers with composition H2N2F1S1 (isomer c and f).

## Sheet: T.S1
Supplementary Table S1. Description of the sample cohort.
Characteristics of patient cohort
Patients		18
Gender	Male	10
	Female	8
Age	Median all patients	61
Location	Primary	12
	Metastatic (liver)	6
Type	Adenocarcinoma	15
	Mucinous adenocarcinoma	2
	Large-cell neuroendocrine carcinoma	1
Duke's stage	A	0
	B	6
	C	5
	D	7
Microsatelite instability	Stable (MSS)	13
	Unstable (MSI)	5
Tumor-stroma ratio	Stroma-low	10
	Stroma-high	8
Differentiation grade	Moderate to poor	5
	Moderate to well	7
	Poor	5

## Sheet: T.S2
Table S2. Characteristics of the patient cohort. # M: male, F: female. *H: high, M: medium, L: low; AC = Adenocarcinoma, MUC = mucinous Adenocarcinoma, NEK = neuroendocrine carcinoma, M = metastasis carcinoma, C = control normal mucosa; TM = Adenocarcinoma, S = microenvironment controls (stroma, immune infiltrate), C = control normal mucosa; NA= not applicable
Sample	Type	Type_2	Patient	Dukes stage	Lymph node invasion	Microsatellite instability	Gender#	Grade	Tumor stroma ratio*	Immune cell infiltration*	Morphology	Cancer type	Primary/Meta	Origin	Location2	Left (L) / Right (R)
C1	C	C	1	NA	NA	NA	M	NA		NA	NA	NA	Primary	Colon	Colon descendens	L
T1	TM	AC	1	B2	NO	MSS	M	Poor	L	L	Adenocarcinoma	poorly differentiated adenocarcinoma	Primary	Colon	Colon descendens	L
C2	C	C	2	NA	NA	NA	M	NA		NA	NA	NA	Primary	Colon	Colon ascendens	R
T2	TM	MUC	2	B1	NO	MSI	M	Poor	H	H	Adenocarcinoma partly signet ring type	Adenocarcinoma partly signet ring type	Primary	Colon	Colon ascendens	R
C3	C	C	3	NA	NA	NA	F	NA		NA	NA	NA	Primary	Colon	Colon ascendens	R
T3	TM	MUC	3	C1	YES	MSI	F	Moderate to poor	L	M	Mucinous Adenocarcinoma	moderately differentiated mucinous Adenocarcinoma	Primary	Colon	Colon ascendens	R
C4	C	C	4	NA	NA	NA	F	NA		NA	NA	NA	Primary	Colon	Colon ascendens	R
T4	TM	AC	4	B1	NO	MSS	F	Moderate to well	L	L	Adenocarcinoma	Moderately differentiated Adenocarcinoma	Primary	Colon	Colon ascendens	R
ST4	S	S	4	NA	NA	NA	NA	NA		NA					Colon ascendens
C5	C	C	5	NA	NA	NA	F	NA		NA	NA	NA	Primary	Colon	ileocecal junction	R
T5	TM	NEC	5	C1	YES	MSS	F	NA	H	L	Largecell Neuro-Endocrine Carcinoma	Largecell Neuro-Endocrine Carcinoma	Primary	Colon	ileocecal junction	R
C6	C	C	6	NA	NA	NA	M	NA		NA	NA	NA	Primary	Colon	Colon ascendens	R
T6	TM	AC	6	C2	YES	MSS	M	Poor	H	H	Adenocarcinoma	poorly differentiated adenocarcinoma	Primary	Colon	Colon ascendens	R
ST6	S	S	6	NA	NA	NA	NA	NA		NA					Colon ascendens
C7	C	C	7	NA	NA	NA	M	NA		NA	NA	NA	Primary	Colon	Rectum	L
T7	TM	AC	7	B1	NO	MSS	M	Moderate to well	L	H	Adenocarcinoma	Adenocarcinoma	Primary	Colon	Rectum	L
ST7	S	S	7	NA	NA	NA	NA	NA		NA					Rectum
C8	C	C	8	NA	NA	NA	M	NA		NA	NA	NA	Primary	Colon	Colon descendens	L
T8	TM	AC	8	C2	YES	MSS	M	Poor	L	M	Adenocarcinoma	moderate to poorly differentiated adenocarcinoma	Primary	Colon	Colon descendens	L
C9	C	C	9	NA	NA	NA	M	NA		NA	NA	NA	Primary	Colon	Cecum	R
T9	TM	AC	9	B2	NO	MSS	M	Moderate to well	L	M	Adenocarcinoma	Adenocarcinoma	Primary	Colon	Cecum	R
C10	C	C	10	NA	NA	NA	F	NA		NA	NA	NA	Primary	Colon	Colon ascendens	R
T10	TM	AC	10	B2	NO	MSI	F	Moderate to poor	L	M	Adenocarcinoma	moderately differentiated adenocarcinoma	Primary	Colon	Colon ascendens	R
C11	C	C	11	NA	NA	NA	M	NA		NA	NA	NA	Primary	Colon	Colon transversum	NA
T11	TM	AC	11	D	YES	MSI	M	Poor	H	H	Adenocarcinoma	Adenocarcinoma	Primary	Colon	Colon transversum	NA
ST11	S	S	11	NA	NA	NA	NA	NA		NA					Colon transversum
C12	C	C	12	NA	NA	NA	F	NA		NA	NA	NA	Primary	Colon	Colon transversum	R
T12	TM	AC	12	C1	YES	MSI	F	Moderate to poor	H	M	Adenocarcinoma	Adenocarcinoma	Primary	Colon	Colon transversum	R
ST12	S	S	12	NA	NA	NA	NA	NA		NA					Colon transversum	R
M15	TM	M	15	D	YES	MSS	F	Moderate to well	L	L	Adenocarcinoma	metastasis adenocarcinoma	metastasis	liver	liver	NA
SM15	S	S	15	NA	NA	NA	NA	NA		NA					liver
M16	TM	M	16	D	YES	MSS	M	Moderate to well	H	H	Adenocarcinoma	metastasis adenocarcinoma	metastasis	liver	liver	NA
M17	TM	M	17	D	YES	MSS	M	Moderate to poor	L	L	Adenocarcinoma	metastasis adenocarcinoma	metastasis	liver	liver	NA
M18	TM	M	18	D	YES	MSS	M	Moderate to well	L	H	Adenocarcinoma	metastasis adenocarcinoma	metastasis	liver	liver	NA
M19	TM	M	19	D	YES	MSS	F	Moderate to poor	H	M	Adenocarcinoma	metastasis adenocarcinoma	metastasis	liver	liver	NA
SM19	S	S	19	NA	NA	NA	NA	NA		NA					liver
M21	TM	M	21	D	YES	MSS	F	Moderate to well	H	L	Adenocarcinoma	metastasis adenocarcinoma	metastasis	liver	liver	NA
SM21	S	S	21	NA	NA	NA	NA	NA	NA	NA				liver	liver
IM	S	S	NA	NA	NA	NA	NA	NA	NA	NA
TECH1	TECH	TECH	NA	NA	NA	NA	NA	NA	NA	NA	NA	NA	NA	NA	NA	NA
TECH2	TECH	TECH	NA	NA	NA	NA	NA	NA	NA	NA	NA	NA	NA	NA	NA	NA
TECH3	TECH	TECH	NA	NA	NA	NA	NA	NA	NA	NA	NA	NA	NA	NA	NA	NA
QC21	QC	QC	NA	NA	NA	NA	NA	NA	NA	NA	NA	NA	NA	NA	NA	NA
QC14	QC	QC	NA	NA	NA	NA	NA	NA	NA	NA	NA	NA	NA	NA	NA	NA
QC64	QC	QC	NA	NA	NA	NA	NA	NA	NA	NA	NA	NA	NA	NA	NA	NA
QC80	QC	QC	NA	NA	NA	NA	NA	NA	NA	NA	NA	NA	NA	NA	NA	NA
QC37	QC	QC	NA	NA	NA	NA	NA	NA	NA	NA	NA	NA	NA	NA	NA	NA
* M>P: moderate to poor; M>W: moderate to well; P: poor

## Sheet: T.S3
Supplementary Table S3. Retention times, peak areas, S/N and FWHM of individual glycans detected in each sample together with their proposed structures. TM = adenocarcinoma, S = microenvironment controls (stroma, immune infiltrate), C = control normal mucosa; AC = adenocarcinoma, MUC = mucinous adenocarcinoma, NEK = Neuroendocrine carcinoma, M = metastasis carcinoma, C = control normal mucosa. SM…
Sample	Type_2	Type	RT (min)	Trace	Area	S/N	FWHM (min)	Composition	Theoretical mass			RRT	Proposed structure
									[M-H]1-	[M-2H]2-	[M-3H]3-
ST7	ST	S	20	EIC (384.15; 385.15; 386.16)±0.3 -All MS, Smoothed (9.03,1,GA)	14738699	4.9	2.1	H1N1	384.151	191.572	127.379	0.557	-Galβ1-3GalNAcol
M21	M	TM	20.4	EIC (384.15; 385.15; 386.16)±0.3 -All MS, Smoothed (7.42,1,GA)	6160342	5.1	1.5	H1N1	384.151	191.572	127.379	0.581	-Galβ1-3GalNAcol
ST6	ST	S	21	EIC (384.15; 385.15; 386.16)±0.3 -All MS	16365304	3.5	1.4	H1N1	384.151	191.572	127.379	0.585	-Galβ1-3GalNAcol
T10	AC	TM	21.2	EIC (384.15; 385.15; 386.16)±0.3 -All MS	17363096	1.7	2.2	H1N1	384.151	191.572	127.379	0.586	-Galβ1-3GalNAcol
C12	C	C	22	EIC (384.15; 385.15; 386.16)±0.3 -All MS	7324426	2.9	1	H1N1	384.151	191.572	127.379	0.609	-Galβ1-3GalNAcol
C6	C	C	22	EIC (384.15; 385.15; 386.16)±0.3 -All MS	5966854	2.2	1	H1N1	384.151	191.572	127.379	0.611	-Galβ1-3GalNAcol
T6	AC	TM	22.4	EIC (384.15; 385.15; 386.16)±0.3 -All MS	31903820	6.2	1.1	H1N1	384.151	191.572	127.379	0.612	-Galβ1-3GalNAcol
T7	AC	TM	22.1	EIC (384.15; 385.15; 386.16)±0.3 -All MS	12214448	3.3	1.1	H1N1	384.151	191.572	127.379	0.617	-Galβ1-3GalNAcol
C10	C	C	22.3	EIC (384.15; 385.15; 386.16)±0.3 -All MS	5413776	2.4	0.7	H1N1	384.151	191.572	127.379	0.619	-Galβ1-3GalNAcol
T3	MUC	TM	22.6	EIC (384.15; 385.15; 386.16)±0.3 -All MS	170601552	28	1.2	H1N1	384.151	191.572	127.379	0.623	-Galβ1-3GalNAcol
C7	C	C	22.2	EIC (384.15; 385.15; 386.16)±0.3 -All MS	9395282	2.6	1.3	H1N1	384.151	191.572	127.379	0.624	-Galβ1-3GalNAcol
ST4	ST	S	22.7	EIC (384.15; 385.15; 386.16)±0.3 -All MS	23059404	2.3	1.7	H1N1	384.151	191.572	127.379	0.624	-Galβ1-3GalNAcol
C3	C	C	22.7	EIC (384.15; 385.15; 386.16)±0.3 -All MS	7028153	2.1	1	H1N1	384.151	191.572	127.379	0.625	-Galβ1-3GalNAcol
ST11	ST	S	22.1	EIC (384.15; 385.15; 386.16)±0.3 -All MS	40585316	9.3	1.2	H1N1	384.151	191.572	127.379	0.626	-Galβ1-3GalNAcol
SM19	SM	S	22.1	EIC (384.15; 385.15; 386.16)±0.3 -All MS	15500926	5.8	1.2	H1N1	384.151	191.572	127.379	0.63	-Galβ1-3GalNAcol
T2	MUC	TM	22.7	EIC (384.15; 385.15; 386.16)±0.3 -All MS	46162348	9.1	1.1	H1N1	384.151	191.572	127.379	0.631	-Galβ1-3GalNAcol
M16	M	TM	22.4	EIC (384.15; 385.15; 386.16)±0.3 -All MS	24756838	6.8	1.3	H1N1	384.151	191.572	127.379	0.631	-Galβ1-3GalNAcol
M19	M	TM	22.2	EIC (384.15; 385.15; 386.16)±0.3 -All MS	10457293	2.4	1	H1N1	384.151	191.572	127.379	0.632	-Galβ1-3GalNAcol
SM21	SM	S	22.2	EIC (384.15; 385.15; 386.16)±0.3 -All MS	15215191	5.8	0.8	H1N1	384.151	191.572	127.379	0.632	-Galβ1-3GalNAcol
T4	AC	TM	22.8	EIC (384.15; 385.15; 386.16)±0.3 -All MS	30349162	5.8	1.1	H1N1	384.151	191.572	127.379	0.635	-Galβ1-3GalNAcol
ST12	ST	S	23	EIC (384.15; 385.15; 386.16)±0.3 -All MS	45177108	10.3	1.2	H1N1	384.151	191.572	127.379	0.637	-Galβ1-3GalNAcol
C1	C	C	23.1	EIC (384.15; 385.15; 386.16)±0.3 -All MS	9203660	2.4	0.9	H1N1	384.151	191.572	127.379	0.638	-Galβ1-3GalNAcol
T12	AC	TM	23	EIC (384.15; 385.15; 386.16)±0.3 -All MS	11213072	3.3	1.2	H1N1	384.151	191.572	127.379	0.639	-Galβ1-3GalNAcol
IM	SC	S	22.4	EIC (384.15; 385.15; 386.16)±0.3 -All MS	10464632	2.1	1.3	H1N1	384.151	191.572	127.379	0.64	-Galβ1-3GalNAcol
M15	M	TM	23.2	EIC (384.15; 385.15; 386.16)±0.3 -All MS	7460357	2.1	1	H1N1	384.151	191.572	127.379	0.643	-Galβ1-3GalNAcol
T1	AC	TM	27.7	EIC (384.15; 385.15; 386.16)±0.3 -All MS	10745149	1.2	0.9	H1N1	384.151	191.572	127.379	0.687	-Galβ1-3GalNAcol
ST6	ST	S	28.4	EIC (384.15; 385.15; 386.16)±0.3 -All MS	17609394	5.7	0.7	H1N1b	384.151	191.572	127.379	0.791	NID
ST7	ST	S	24.7	EIC (513.19; 514.20; 515.20; 1027.38; 1028.38; 1029.38)±0.3 -All MS	7389666	1.4	1.5	H0N1S1	513.194	256.093	170.393	0.688	-NeuAcaα2-6GalNAcol
QC21	QC	QC	25.1	EIC (513.19; 514.20; 515.20)±0.3 -All MS	34333428	8.4	0.9	H0N1S1	513.194	256.093	170.393	0.695	-NeuAcaα2-6GalNAcol
TECH2	TECH	TECH	25.6	EIC (513.19; 514.20; 515.20)±0.3 -All MS	21990612	7.6	0.8	H0N1S1	513.194	256.093	170.393	0.707	-NeuAcaα2-6GalNAcol
T8	AC	TM	25.3	EIC (513.19; 514.20; 515.20)±0.3 -All MS	7317289	3.2	0.8	H0N1S1	513.194	256.093	170.393	0.709	-NeuAcaα2-6GalNAcol
QC80	QC	QC	24.9	EIC (513.19; 514.20; 515.20)±0.3 -All MS	26763420	10.5	1	H0N1S1	513.194	256.093	170.393	0.711	-NeuAcaα2-6GalNAcol
QC64	QC	QC	25.4	EIC (513.19; 514.20; 515.20)±0.3 -All MS	27599672	12.3	0.9	H0N1S1	513.194	256.093	170.393	0.711	-NeuAcaα2-6GalNAcol
M19	M	TM	25	EIC (513.19; 514.20; 515.20)±0.3 -All MS, Smoothed (8.94,1,GA)	8434670	5.6	1.1	H0N1S1	513.194	256.093	170.393	0.712	-NeuAcaα2-6GalNAcol
T7	AC	TM	25.5	EIC (513.19; 514.20; 515.20)±0.3 -All MS	7577261	2.8	0.9	H0N1S1	513.194	256.093	170.393	0.712	-NeuAcaα2-6GalNAcol
T5	NEK	TM	25.8	EIC (513.19; 514.20; 515.20)±0.3 -All MS	22949434	6.3	0.9	H0N1S1	513.194	256.093	170.393	0.713	-NeuAcaα2-6GalNAcol
T6	AC	TM	26.1	EIC (513.19; 514.20; 515.20; 1027.38; 1028.38; 1029.38)±0.3 -All MS	5516005	1.5	0.8	H0N1S1	513.194	256.093	170.393	0.713	-NeuAcaα2-6GalNAcol
C7	C	C	25.4	EIC (513.19; 514.20; 515.20; 0.00)±0.3 -All MS	5388655	1.7	1.2	H0N1S1	513.194	256.093	170.393	0.713	-NeuAcaα2-6GalNAcol
ST11	ST	S	25.2	EIC (513.19; 514.20; 515.20; 1027.38; 1028.38; 1029.38)±0.3 -All MS	19799498	4.4	0.9	H0N1S1	513.194	256.093	170.393	0.714	-NeuAcaα2-6GalNAcol
T3	MUC	TM	26	EIC (513.19; 514.20; 515.20; 1027.38; 1028.38; 1029.38)±0.3 -All MS	652475456	138.9	0.8	H0N1S1	513.194	256.093	170.393	0.716	-NeuAcaα2-6GalNAcol
T11	AC	TM	25.9	EIC (513.19; 514.20; 515.20; 1027.38; 1028.38; 1029.38)±0.3 -All MS	267005952	50	0.9	H0N1S1	513.194	256.093	170.393	0.717	-NeuAcaα2-6GalNAcol
SM19	SM	S	25.2	EIC (513.19; 514.20; 515.20; 1027.38; 1028.38; 1029.38)±0.3 -All MS	4129951	1.7	0.7	H0N1S1	513.194	256.093	170.393	0.718	-NeuAcaα2-6GalNAcol
M16	M	TM	25.5	EIC (513.19; 514.20; 515.20)±0.3 -All MS	13993342	4.2	1	H0N1S1	513.194	256.093	170.393	0.718	-NeuAcaα2-6GalNAcol
TECH3	TECH	TECH	25.8	EIC (513.19; 514.20; 515.20)±0.3 -All MS	16212205	5.9	0.8	H0N1S1	513.194	256.093	170.393	0.719	-NeuAcaα2-6GalNAcol
C3	C	C	26.1	EIC (513.19; 514.20; 515.20; 1027.38; 1028.38; 1029.38)±0.3 -All MS	10827819	2.1	1.2	H0N1S1	513.194	256.093	170.393	0.719	-NeuAcaα2-6GalNAcol
T2	MUC	TM	25.9	EIC (513.19; 514.20; 515.20; 1027.38; 1028.38; 1029.38)±0.3 -All MS	358104000	73.2	0.8	H0N1S1	513.194	256.093	170.393	0.719	-NeuAcaα2-6GalNAcol
TECH1	TECH	TECH	26	EIC (513.19; 514.20; 515.20)±0.3 -All MS	45051376	11.9	0.8	H0N1S1	513.194	256.093	170.393	0.72	-NeuAcaα2-6GalNAcol
C1	C	C	26.1	EIC (513.19; 514.20; 515.20)±0.3 -All MS	94780664	18	0.9	H0N1S1	513.194	256.093	170.393	0.721	-NeuAcaα2-6GalNAcol
T9	AC	TM	26.1	EIC (513.19; 514.20; 515.20)±0.3 -All MS	3984283	1.5	0.9	H0N1S1	513.194	256.093	170.393	0.721	-NeuAcaα2-6GalNAcol
C5	C	C	26.2	EIC (513.19; 514.20; 515.20; 0.00)±0.3 -All MS	11820847	2	0.9	H0N1S1	513.194	256.093	170.393	0.722	-NeuAcaα2-6GalNAcol
C9	C	C	27.8	EIC (513.19; 514.20; 515.20; 0.00)±0.3 -All MS	6056938	1.4	0.8	H0N1S1	513.194	256.093	170.393	0.722	-NeuAcaα2-6GalNAcol
T12	AC	TM	26	EIC (513.19; 514.20; 515.20; 1027.38; 1028.38; 1029.38)±0.3 -All MS	53323680	15.6	0.9	H0N1S1	513.194	256.093	170.393	0.722	-NeuAcaα2-6GalNAcol
M15	M	TM	26.1	EIC (513.19; 514.20; 515.20; 1027.38; 1028.38; 1029.38)±0.3 -All MS, Smoothed (8.94,1,GA)	8882908	4.1	1.6	H0N1S1	513.194	256.093	170.393	0.723	-NeuAcaα2-6GalNAcol
QC37	QC	QC	27.8	EIC (513.19; 514.20; 515.20)±0.3 -All MS	34439996	11.7	0.7	H0N1S1	513.194	256.093	170.393	0.726	-NeuAcaα2-6GalNAcol
ST12	ST	S	26.3	EIC (513.19; 514.20; 515.20; 1027.38; 1028.38; 1029.38)±0.3 -All MS	6932110	2.5	0.9	H0N1S1	513.194	256.093	170.393	0.729	-NeuAcaα2-6GalNAcol
QC14	QC	QC	27.6	EIC (513.19; 514.20; 515.20)±0.3 -All MS	40440372	14.4	0.6	H0N1S1	513.194	256.093	170.393	0.74	-NeuAcaα2-6GalNAcol
QC37	QC	QC	34.1	EIC (587.23; 588.23; 589.23; 0.00)±0.3 -All MS	13402735	3.9	0.8	H1N2a	587.231	293.112	195.072	0.89	-Galβ1-3(-GlcNAcβ1-6)GalNAcol
T10	AC	TM	32.7	EIC (587.23; 588.23; 589.23; 0.00)±0.3 -All MS	8800106	2.3	0.9	H1N2a	587.231	293.112	195.072	0.903	-Galβ1-3(-GlcNAcβ1-6)GalNAcol
QC14	QC	QC	33.7	EIC (587.23; 588.23; 589.23; 0.00)±0.3 -All MS	9539007	3.3	0.6	H1N2a	587.231	293.112	195.072	0.903	-Galβ1-3(-GlcNAcβ1-6)GalNAcol
T3	MUC	TM	32.8	EIC (587.23; 588.23; 589.23; 1175.46; 1176.46; 1177.46)±0.3 -All MS	400562752	113.1	0.6	H1N2a	587.231	293.112	195.072	0.904	-Galβ1-3(-GlcNAcβ1-6)GalNAcol
C7	C	C	32.3	EIC (587.23; 588.23; 589.23; 0.00)±0.3 -All MS	5175187	2.4	0.7	H1N2a	587.231	293.112	195.072	0.907	-Galβ1-3(-GlcNAcβ1-6)GalNAcol
T2	MUC	TM	32.7	EIC (587.23; 588.23; 589.23)±0.3 -All MS	109521576	38.9	0.6	H1N2a	587.231	293.112	195.072	0.908	-Galβ1-3(-GlcNAcβ1-6)GalNAcol
QC64	QC	QC	32.5	EIC (587.23; 588.23; 589.23; 0.00)±0.3 -All MS	7602411	4.4	0.7	H1N2a	587.231	293.112	195.072	0.91	-Galβ1-3(-GlcNAcβ1-6)GalNAcol
M16	M	TM	32.5	EIC (587.23; 588.23; 589.23; 1175.46; 1176.46; 1177.46)±0.3 -All MS	15940737	7.8	0.7	H1N2a	587.231	293.112	195.072	0.915	-Galβ1-3(-GlcNAcβ1-6)GalNAcol
QC21	QC	QC	33.1	EIC (587.23; 588.23; 589.23; 0.00)±0.3 -All MS	11031218	4.7	0.6	H1N2a	587.231	293.112	195.072	0.917	-Galβ1-3(-GlcNAcβ1-6)GalNAcol
M18	M	TM	32.3	EIC (587.23; 588.23; 589.23; 0.00)±0.3 -All MS	7670343	4.9	0.6	H1N2a	587.231	293.112	195.072	0.918	-Galβ1-3(-GlcNAcβ1-6)GalNAcol
M15	M	TM	33.2	EIC (587.23; 588.23; 589.23; 1175.46; 1176.46; 1177.46)±0.3 -All MS	11127050	5.6	0.6	H1N2a	587.231	293.112	195.072	0.92	-Galβ1-3(-GlcNAcβ1-6)GalNAcol
QC80	QC	QC	32.2	EIC (587.23; 588.23; 589.23; 0.00)±0.3 -All MS	6482889	4.9	0.5	H1N2a	587.231	293.112	195.072	0.92	-Galβ1-3(-GlcNAcβ1-6)GalNAcol
T3	MUC	TM	34.5	EIC (587.23; 588.23; 589.23; 1175.46; 1176.46; 1177.46)±0.3 -All MS	42023060	11.9	0.7	H1N2b	587.231	293.112	195.072	0.95	-Galβ1-3(-GlcNAcβ1-6)GalNAcol
T3	MUC	TM	35.3	EIC (587.23; 588.23; 589.23; 1175.46; 1176.46; 1177.46)±0.3 -All MS	32439264	7.8	0.7	H1N2c	587.231	293.112	195.072	0.972	-Galβ1-3(-GlcNAcβ1-6)GalNAcol
C7	C	C	37.8	EIC (587.23; 588.23; 589.23; 0.00)±0.3 -All MS	9181926	3.9	0.8	H1N2e	587.231	293.112	195.072	1.062	-Galβ1-?GlcNAcβ1-3GalNAcol
C2	C	C	46.5	EIC (587.23; 588.23; 589.23)±0.3 -All MS	7052137	2.6	0.3	H1N2d	587.231	293.112	195.072	1.292	NID
T3	MUC	TM	35.7	EIC (628.26; 629.26; 630.26)±0.3 -All MS	25193316	7.7	0.6	H0N3	628.257	313.625	208.748	0.983	-GlcNAcβ1-3(-GlcNAcβ1-6)GalNAcol
ST6	ST	S	29.6	EIC (675.25; 676.25; 677.25)±0.3 -All MS	17181300	6.7	0.6	H1N1S1a	675.247	337.12	224.411	0.825	-Galβ1-3(-NeuAcaα2-6)GalNAcol
C6	C	C	29.7	EIC (675.25; 676.25; 677.25)±0.3 -All MS	19302108	7	0.6	H1N1S1a	675.247	337.12	224.411	0.825	-Galβ1-3(-NeuAcaα2-6)GalNAcol
C9	C	C	31.8	EIC (675.25; 676.25; 677.25)±0.3 -All MS	18105256	4.1	0.6	H1N1S1a	675.247	337.12	224.411	0.826	-Galβ1-3(-NeuAcaα2-6)GalNAcol
QC37	QC	QC	31.7	EIC (675.25; 676.25; 677.25)±0.3 -All MS	20689136	6.7	0.6	H1N1S1a	675.247	337.12	224.411	0.828	-Galβ1-3(-NeuAcaα2-6)GalNAcol
C10	C	C	29.8	EIC (675.25; 676.25; 677.25)±0.3 -All MS	17019894	8.9	0.6	H1N1S1a	675.247	337.12	224.411	0.828	-Galβ1-3(-NeuAcaα2-6)GalNAcol
T6	AC	TM	30.3	EIC (675.25; 676.25; 677.25)±0.3 -All MS	13819429	4	0.7	H1N1S1a	675.247	337.12	224.411	0.828	-Galβ1-3(-NeuAcaα2-6)GalNAcol
C4	C	C	29.9	EIC (675.25; 676.25; 677.25)±0.3 -All MS	19124404	3.3	0.9	H1N1S1a	675.247	337.12	224.411	0.828	-Galβ1-3(-NeuAcaα2-6)GalNAcol
T10	AC	TM	30	EIC (675.25; 676.25; 677.25)±0.3 -All MS	13194202	3.4	0.7	H1N1S1a	675.247	337.12	224.411	0.829	-Galβ1-3(-NeuAcaα2-6)GalNAcol
T5	NEK	TM	30	EIC (675.25; 676.25; 677.25)±0.3 -All MS	7418883	2.7	0.7	H1N1S1a	675.247	337.12	224.411	0.829	-Galβ1-3(-NeuAcaα2-6)GalNAcol
M21	M	TM	29.1	EIC (675.25; 676.25; 677.25)±0.3 -All MS	6285326	4.6	0.5	H1N1S1a	675.247	337.12	224.411	0.829	-Galβ1-3(-NeuAcaα2-6)GalNAcol
QC64	QC	QC	29.6	EIC (675.25; 676.25; 677.25)±0.3 -All MS	12363094	6.9	0.7	H1N1S1a	675.247	337.12	224.411	0.829	-Galβ1-3(-NeuAcaα2-6)GalNAcol
T3	MUC	TM	30.1	EIC (675.25; 676.25; 677.25)±0.3 -All MS	414405504	140.1	0.5	H1N1S1a	675.247	337.12	224.411	0.829	-Galβ1-3(-NeuAcaα2-6)GalNAcol
ST11	ST	S	29.3	EIC (675.25; 676.25; 677.25)±0.3 -All MS	13757646	3.6	0.8	H1N1S1a	675.247	337.12	224.411	0.83	-Galβ1-3(-NeuAcaα2-6)GalNAcol
ST7	ST	S	29.8	EIC (675.25; 676.25; 677.25)±0.3 -All MS	10832272	3.4	0.7	H1N1S1a	675.247	337.12	224.411	0.83	-Galβ1-3(-NeuAcaα2-6)GalNAcol
C2	C	C	29.9	EIC (675.25; 676.25; 677.25)±0.3 -All MS	26318414	4.7	0.9	H1N1S1a	675.247	337.12	224.411	0.831	-Galβ1-3(-NeuAcaα2-6)GalNAcol
T12	AC	TM	29.9	EIC (675.25; 676.25; 677.25)±0.3 -All MS	16925610	7.8	0.6	H1N1S1a	675.247	337.12	224.411	0.831	-Galβ1-3(-NeuAcaα2-6)GalNAcol
QC80	QC	QC	29.1	EIC (675.25; 676.25; 677.25)±0.3 -All MS	13266630	8.3	0.6	H1N1S1a	675.247	337.12	224.411	0.831	-Galβ1-3(-NeuAcaα2-6)GalNAcol
IM	SC	S	29.1	EIC (675.25; 676.25; 677.25)±0.3 -All MS	7104765	2.4	0.6	H1N1S1a	675.247	337.12	224.411	0.831	-Galβ1-3(-NeuAcaα2-6)GalNAcol
C7	C	C	29.6	EIC (675.25; 676.25; 677.25)±0.3 -All MS	13037555	6.8	0.7	H1N1S1a	675.247	337.12	224.411	0.831	-Galβ1-3(-NeuAcaα2-6)GalNAcol
M19	M	TM	29.2	EIC (675.25; 676.25; 677.25)±0.3 -All MS	10867676	4.7	0.6	H1N1S1a	675.247	337.12	224.411	0.832	-Galβ1-3(-NeuAcaα2-6)GalNAcol
SM21	SM	S	29.2	EIC (675.25; 676.25; 677.25)±0.3 -All MS	9191218	2.7	0.8	H1N1S1a	675.247	337.12	224.411	0.832	-Galβ1-3(-NeuAcaα2-6)GalNAcol
SM19	SM	S	29.2	EIC (675.25; 676.25; 677.25)±0.3 -All MS	7644814	3.8	0.6	H1N1S1a	675.247	337.12	224.411	0.832	-Galβ1-3(-NeuAcaα2-6)GalNAcol
C3	C	C	30.2	EIC (675.25; 676.25; 677.25)±0.3 -All MS	11798058	4	0.6	H1N1S1a	675.247	337.12	224.411	0.832	-Galβ1-3(-NeuAcaα2-6)GalNAcol
M17	M	TM	29.3	EIC (675.25; 676.25; 677.25)±0.3 -All MS	9478823	3.9	0.5	H1N1S1a	675.247	337.12	224.411	0.832	-Galβ1-3(-NeuAcaα2-6)GalNAcol
T4	AC	TM	29.9	EIC (675.25; 676.25; 677.25)±0.3 -All MS	19894718	3.6	0.6	H1N1S1a	675.247	337.12	224.411	0.833	-Galβ1-3(-NeuAcaα2-6)GalNAcol
T2	MUC	TM	30	EIC (675.25; 676.25; 677.25)±0.3 -All MS	153842688	40.8	0.6	H1N1S1a	675.247	337.12	224.411	0.833	-Galβ1-3(-NeuAcaα2-6)GalNAcol
QC21	QC	QC	30.1	EIC (675.25; 676.25; 677.25)±0.3 -All MS	23311234	9.1	0.6	H1N1S1a	675.247	337.12	224.411	0.834	-Galβ1-3(-NeuAcaα2-6)GalNAcol
M16	M	TM	29.6	EIC (675.25; 676.25; 677.25)±0.3 -All MS	12244898	5	0.7	H1N1S1a	675.247	337.12	224.411	0.834	-Galβ1-3(-NeuAcaα2-6)GalNAcol
C1	C	C	30.2	EIC (675.25; 676.25; 677.25)±0.3 -All MS	35084516	10.1	0.6	H1N1S1a	675.247	337.12	224.411	0.834	-Galβ1-3(-NeuAcaα2-6)GalNAcol
C8	C	C	30.2	EIC (675.25; 676.25; 677.25)±0.3 -All MS	10204060	6	0.6	H1N1S1a	675.247	337.12	224.411	0.834	-Galβ1-3(-NeuAcaα2-6)GalNAcol
TECH2	TECH	TECH	30.2	EIC (675.25; 676.25; 677.25)±0.3 -All MS	11888157	3.4	1	H1N1S1a	675.247	337.12	224.411	0.834	-Galβ1-3(-NeuAcaα2-6)GalNAcol
C5	C	C	30.3	EIC (675.25; 676.25; 677.25)±0.3 -All MS	13951694	2.5	0.8	H1N1S1a	675.247	337.12	224.411	0.835	-Galβ1-3(-NeuAcaα2-6)GalNAcol
ST4	ST	S	30.4	EIC (675.25; 676.25; 677.25)±0.3 -All MS	15816347	2.5	1.1	H1N1S1a	675.247	337.12	224.411	0.835	-Galβ1-3(-NeuAcaα2-6)GalNAcol
C11	C	C	30.1	EIC (675.25; 676.25; 677.25)±0.3 -All MS	24492434	7.6	0.6	H1N1S1a	675.247	337.12	224.411	0.836	-Galβ1-3(-NeuAcaα2-6)GalNAcol
T11	AC	TM	30.2	EIC (675.25; 676.25; 677.25)±0.3 -All MS	50988308	17.8	0.6	H1N1S1a	675.247	337.12	224.411	0.837	-Galβ1-3(-NeuAcaα2-6)GalNAcol
TECH1	TECH	TECH	30.2	EIC (675.25; 676.25; 677.25)±0.3 -All MS	23589922	5.3	0.7	H1N1S1a	675.247	337.12	224.411	0.837	-Galβ1-3(-NeuAcaα2-6)GalNAcol
TECH3	TECH	TECH	30.1	EIC (675.25; 676.25; 677.25)±0.3 -All MS	10573613	3.2	0.8	H1N1S1a	675.247	337.12	224.411	0.838	-Galβ1-3(-NeuAcaα2-6)GalNAcol
QC14	QC	QC	31.3	EIC (675.25; 676.25; 677.25)±0.3 -All MS	23772752	7.4	0.6	H1N1S1a	675.247	337.12	224.411	0.839	-Galβ1-3(-NeuAcaα2-6)GalNAcol
ST12	ST	S	30.3	EIC (675.25; 676.25; 677.25)±0.3 -All MS	8074530	3.3	0.7	H1N1S1a	675.247	337.12	224.411	0.839	-Galβ1-3(-NeuAcaα2-6)GalNAcol
C12	C	C	30.3	EIC (675.25; 676.25; 677.25)±0.3 -All MS	20628166	11.2	0.6	H1N1S1a	675.247	337.12	224.411	0.839	-Galβ1-3(-NeuAcaα2-6)GalNAcol
M15	M	TM	30.3	EIC (675.25; 676.25; 677.25)±0.3 -All MS	10266545	4.2	0.7	H1N1S1a	675.247	337.12	224.411	0.839	-Galβ1-3(-NeuAcaα2-6)GalNAcol
T6	AC	TM	35.4	EIC (675.25; 676.25; 677.25)±0.3 -All MS	285687520	112	0.5	H1N1S1b	675.247	337.12	224.411	0.967	-NeuAcaα2-3Galβ1-3GalNAcol
QC37	QC	QC	37.1	EIC (675.25; 676.25; 677.25)±0.3 -All MS	92363608	32.6	0.6	H1N1S1b	675.247	337.12	224.411	0.969	-NeuAcaα2-3Galβ1-3GalNAcol
C9	C	C	37.3	EIC (675.25; 676.25; 677.25)±0.3 -All MS	65038172	16.6	0.6	H1N1S1b	675.247	337.12	224.411	0.969	-NeuAcaα2-3Galβ1-3GalNAcol
T7	AC	TM	34.8	EIC (675.25; 676.25; 677.25)±0.3 -All MS	191753968	90.8	0.6	H1N1S1b	675.247	337.12	224.411	0.972	-NeuAcaα2-3Galβ1-3GalNAcol
ST6	ST	S	34.9	EIC (675.25; 676.25; 677.25)±0.3 -All MS	515000000	234.1	0.6	H1N1S1b	675.247	337.12	224.411	0.972	-NeuAcaα2-3Galβ1-3GalNAcol
ST7	ST	S	34.9	EIC (675.25; 676.25; 677.25)±0.3 -All MS	293000000	121.9	0.6	H1N1S1b	675.247	337.12	224.411	0.972	-NeuAcaα2-3Galβ1-3GalNAcol
T12	AC	TM	35	EIC (675.25; 676.25; 677.25)±0.3 -All MS	114650192	66.2	0.5	H1N1S1b	675.247	337.12	224.411	0.972	-NeuAcaα2-3Galβ1-3GalNAcol
T10	AC	TM	35.2	EIC (675.25; 676.25; 677.25)±0.3 -All MS	164564896	52.5	0.6	H1N1S1b	675.247	337.12	224.411	0.972	-NeuAcaα2-3Galβ1-3GalNAcol
T3	MUC	TM	35.3	EIC (675.25; 676.25; 677.25)±0.3 -All MS	174107728	45.7	0.7	H1N1S1b	675.247	337.12	224.411	0.972	-NeuAcaα2-3Galβ1-3GalNAcol
T8	AC	TM	34.8	EIC (675.25; 676.25; 677.25)±0.3 -All MS	91534008	44.8	0.6	H1N1S1b	675.247	337.12	224.411	0.975	-NeuAcaα2-3Galβ1-3GalNAcol
T4	AC	TM	35	EIC (675.25; 676.25; 677.25)±0.3 -All MS	562248576	121	0.4	H1N1S1b	675.247	337.12	224.411	0.975	-NeuAcaα2-3Galβ1-3GalNAcol
C10	C	C	35.1	EIC (675.25; 676.25; 677.25)±0.3 -All MS	52415340	28.6	0.6	H1N1S1b	675.247	337.12	224.411	0.975	-NeuAcaα2-3Galβ1-3GalNAcol
C6	C	C	35.1	EIC (675.25; 676.25; 677.25)±0.3 -All MS	55686084	22.3	0.7	H1N1S1b	675.247	337.12	224.411	0.975	-NeuAcaα2-3Galβ1-3GalNAcol
T2	MUC	TM	35.1	EIC (675.25; 676.25; 677.25)±0.3 -All MS	122770840	32.5	0.6	H1N1S1b	675.247	337.12	224.411	0.975	-NeuAcaα2-3Galβ1-3GalNAcol
C4	C	C	35.2	EIC (675.25; 676.25; 677.25)±0.3 -All MS	61663684	14.7	0.7	H1N1S1b	675.247	337.12	224.411	0.975	-NeuAcaα2-3Galβ1-3GalNAcol
C1	C	C	35.3	EIC (675.25; 676.25; 677.25)±0.3 -All MS	143317184	36.3	0.7	H1N1S1b	675.247	337.12	224.411	0.975	-NeuAcaα2-3Galβ1-3GalNAcol
C8	C	C	35.3	EIC (675.25; 676.25; 677.25)±0.3 -All MS	46770448	23.4	0.7	H1N1S1b	675.247	337.12	224.411	0.975	-NeuAcaα2-3Galβ1-3GalNAcol
T5	NEK	TM	35.3	EIC (675.25; 676.25; 677.25)±0.3 -All MS	19395230	8	0.6	H1N1S1b	675.247	337.12	224.411	0.975	-NeuAcaα2-3Galβ1-3GalNAcol
T9	AC	TM	35.3	EIC (675.25; 676.25; 677.25)±0.3 -All MS	51551544	22.4	0.7	H1N1S1b	675.247	337.12	224.411	0.975	-NeuAcaα2-3Galβ1-3GalNAcol
C3	C	C	35.4	EIC (675.25; 676.25; 677.25)±0.3 -All MS	45823668	17.5	0.6	H1N1S1b	675.247	337.12	224.411	0.975	-NeuAcaα2-3Galβ1-3GalNAcol
C5	C	C	35.4	EIC (675.25; 676.25; 677.25)±0.3 -All MS	72036672	17.4	0.6	H1N1S1b	675.247	337.12	224.411	0.975	-NeuAcaα2-3Galβ1-3GalNAcol
ST4	ST	S	35.5	EIC (675.25; 676.25; 677.25)±0.3 -All MS	248000000	60.1	0.6	H1N1S1b	675.247	337.12	224.411	0.975	-NeuAcaα2-3Galβ1-3GalNAcol
QC14	QC	QC	36.4	EIC (675.25; 676.25; 677.25)±0.3 -All MS	108575488	39.2	0.6	H1N1S1b	675.247	337.12	224.411	0.976	-NeuAcaα2-3Galβ1-3GalNAcol
QC80	QC	QC	34.2	EIC (675.25; 676.25; 677.25)±0.3 -All MS	62760116	43	0.5	H1N1S1b	675.247	337.12	224.411	0.977	-NeuAcaα2-3Galβ1-3GalNAcol
IM	SC	S	34.2	EIC (675.25; 676.25; 677.25)±0.3 -All MS	168000000	69.5	0.5	H1N1S1b	675.247	337.12	224.411	0.977	-NeuAcaα2-3Galβ1-3GalNAcol
M19	M	TM	34.3	EIC (675.25; 676.25; 677.25)±0.3 -All MS	159363712	77.6	0.6	H1N1S1b	675.247	337.12	224.411	0.977	-NeuAcaα2-3Galβ1-3GalNAcol
M21	M	TM	34.3	EIC (675.25; 676.25; 677.25)±0.3 -All MS	169133520	131	0.6	H1N1S1b	675.247	337.12	224.411	0.977	-NeuAcaα2-3Galβ1-3GalNAcol
SM21	SM	S	34.3	EIC (675.25; 676.25; 677.25)±0.3 -All MS	181000000	84.9	0.6	H1N1S1b	675.247	337.12	224.411	0.977	-NeuAcaα2-3Galβ1-3GalNAcol
SM19	SM	S	34.3	EIC (675.25; 676.25; 677.25)±0.3 -All MS	291000000	191	0.5	H1N1S1b	675.247	337.12	224.411	0.977	-NeuAcaα2-3Galβ1-3GalNAcol
M17	M	TM	34.4	EIC (675.25; 676.25; 677.25)±0.3 -All MS	98607760	39.6	0.6	H1N1S1b	675.247	337.12	224.411	0.977	-NeuAcaα2-3Galβ1-3GalNAcol
M18	M	TM	34.4	EIC (675.25; 676.25; 677.25)±0.3 -All MS	34911032	22.4	0.6	H1N1S1b	675.247	337.12	224.411	0.977	-NeuAcaα2-3Galβ1-3GalNAcol
ST11	ST	S	34.5	EIC (675.25; 676.25; 677.25)±0.3 -All MS	359000000	137.5	0.6	H1N1S1b	675.247	337.12	224.411	0.977	-NeuAcaα2-3Galβ1-3GalNAcol
M16	M	TM	34.7	EIC (675.25; 676.25; 677.25)±0.3 -All MS	115168448	54.8	0.6	H1N1S1b	675.247	337.12	224.411	0.977	-NeuAcaα2-3Galβ1-3GalNAcol
C7	C	C	34.8	EIC (675.25; 676.25; 677.25)±0.3 -All MS	47781232	26.4	0.6	H1N1S1b	675.247	337.12	224.411	0.978	-NeuAcaα2-3Galβ1-3GalNAcol
QC64	QC	QC	34.9	EIC (675.25; 676.25; 677.25)±0.3 -All MS	66087688	38	0.6	H1N1S1b	675.247	337.12	224.411	0.978	-NeuAcaα2-3Galβ1-3GalNAcol
TECH3	TECH	TECH	35.1	EIC (675.25; 676.25; 677.25)±0.3 -All MS	83418376	38	0.6	H1N1S1b	675.247	337.12	224.411	0.978	-NeuAcaα2-3Galβ1-3GalNAcol
C11	C	C	35.2	EIC (675.25; 676.25; 677.25)±0.3 -All MS	96797664	37.2	0.5	H1N1S1b	675.247	337.12	224.411	0.978	-NeuAcaα2-3Galβ1-3GalNAcol
C2	C	C	35.2	EIC (675.25; 676.25; 677.25)±0.3 -All MS	88965528	22.1	0.6	H1N1S1b	675.247	337.12	224.411	0.978	-NeuAcaα2-3Galβ1-3GalNAcol
ST12	ST	S	35.3	EIC (675.25; 676.25; 677.25)±0.3 -All MS	394000000	190	0.6	H1N1S1b	675.247	337.12	224.411	0.978	-NeuAcaα2-3Galβ1-3GalNAcol
QC21	QC	QC	35.3	EIC (675.25; 676.25; 677.25)±0.3 -All MS	107218096	42.7	0.6	H1N1S1b	675.247	337.12	224.411	0.978	-NeuAcaα2-3Galβ1-3GalNAcol
TECH1	TECH	TECH	35.3	EIC (675.25; 676.25; 677.25)±0.3 -All MS	227926448	86	0.4	H1N1S1b	675.247	337.12	224.411	0.978	-NeuAcaα2-3Galβ1-3GalNAcol
TECH2	TECH	TECH	35.4	EIC (675.25; 676.25; 677.25)±0.3 -All MS	115107016	52	0.6	H1N1S1b	675.247	337.12	224.411	0.978	-NeuAcaα2-3Galβ1-3GalNAcol
C12	C	C	35.4	EIC (675.25; 676.25; 677.25)±0.3 -All MS	105514376	61.3	0.6	H1N1S1b	675.247	337.12	224.411	0.981	-NeuAcaα2-3Galβ1-3GalNAcol
M15	M	TM	35.4	EIC (675.25; 676.25; 677.25)±0.3 -All MS	87639104	61	0.4	H1N1S1b	675.247	337.12	224.411	0.981	-NeuAcaα2-3Galβ1-3GalNAcol
T11	AC	TM	35.4	EIC (675.25; 676.25; 677.25)±0.3 -All MS	47951964	16.3	0.6	H1N1S1b	675.247	337.12	224.411	0.981	-NeuAcaα2-3Galβ1-3GalNAcol
T1	AC	TM	39.7	EIC (675.25; 676.25; 677.25)±0.3 -All MS	256624816	32.1	0.6	H1N1S1b	675.247	337.12	224.411	0.985	-NeuAcaα2-3Galβ1-3GalNAcol
C10	C	C	30.2	EIC (716.27; 717.28; 718.28)±0.3 -All MS	22263846	14	0.5	H0N2S1a	716.273	357.633	238.086	0.839	-GlcNAcβ1-3(-NeuAcaα2-6)GalNAcol
C6	C	C	30.2	EIC (716.27; 717.28; 718.28)±0.3 -All MS	23234774	9.9	0.6	H0N2S1a	716.273	357.633	238.086	0.839	-GlcNAcβ1-3(-NeuAcaα2-6)GalNAcol
T3	MUC	TM	30.5	EIC (716.27; 717.28; 718.28)±0.3 -All MS	61827648	18.7	0.7	H0N2S1a	716.273	357.633	238.086	0.84	-GlcNAcβ1-3(-NeuAcaα2-6)GalNAcol
QC37	QC	QC	32.2	EIC (716.27; 717.28; 718.28)±0.3 -All MS	16110668	4.6	0.6	H0N2S1a	716.273	357.633	238.086	0.841	-GlcNAcβ1-3(-NeuAcaα2-6)GalNAcol
ST7	ST	S	30.2	EIC (716.27; 717.28; 718.28)±0.3 -All MS	5300642	2.2	0.7	H0N2S1a	716.273	357.633	238.086	0.841	-GlcNAcβ1-3(-NeuAcaα2-6)GalNAcol
C9	C	C	32.4	EIC (716.27; 717.28; 718.28)±0.3 -All MS	16204264	3.3	0.6	H0N2S1a	716.273	357.633	238.086	0.842	-GlcNAcβ1-3(-NeuAcaα2-6)GalNAcol
C4	C	C	30.4	EIC (716.27; 717.28; 718.28)±0.3 -All MS	19436348	5.6	0.6	H0N2S1a	716.273	357.633	238.086	0.842	-GlcNAcβ1-3(-NeuAcaα2-6)GalNAcol
C8	C	C	30.5	EIC (716.27; 717.28; 718.28)±0.3 -All MS	13493987	8.7	0.7	H0N2S1a	716.273	357.633	238.086	0.843	-GlcNAcβ1-3(-NeuAcaα2-6)GalNAcol
C7	C	C	30	EIC (716.27; 717.28; 718.28)±0.3 -All MS	21674148	10.7	0.7	H0N2S1a	716.273	357.633	238.086	0.843	-GlcNAcβ1-3(-NeuAcaα2-6)GalNAcol
C3	C	C	30.6	EIC (716.27; 717.28; 718.28)±0.3 -All MS	27659860	10.3	0.6	H0N2S1a	716.273	357.633	238.086	0.843	-GlcNAcβ1-3(-NeuAcaα2-6)GalNAcol
QC64	QC	QC	30.1	EIC (716.27; 717.28; 718.28)±0.3 -All MS	9297240	6.7	0.5	H0N2S1a	716.273	357.633	238.086	0.843	-GlcNAcβ1-3(-NeuAcaα2-6)GalNAcol
T7	AC	TM	30.2	EIC (716.27; 717.28; 718.28)±0.3 -All MS	5187301	2.7	0.7	H0N2S1a	716.273	357.633	238.086	0.844	-GlcNAcβ1-3(-NeuAcaα2-6)GalNAcol
T2	MUC	TM	30.4	EIC (716.27; 717.28; 718.28)±0.3 -All MS	64022872	18.3	0.6	H0N2S1a	716.273	357.633	238.086	0.844	-GlcNAcβ1-3(-NeuAcaα2-6)GalNAcol
QC21	QC	QC	30.5	EIC (716.27; 717.28; 718.28)±0.3 -All MS	12253651	4.1	0.5	H0N2S1a	716.273	357.633	238.086	0.845	-GlcNAcβ1-3(-NeuAcaα2-6)GalNAcol
M16	M	TM	30	EIC (716.27; 717.28; 718.28)±0.3 -All MS	5497640	3	0.6	H0N2S1a	716.273	357.633	238.086	0.845	-GlcNAcβ1-3(-NeuAcaα2-6)GalNAcol
C1	C	C	30.6	EIC (716.27; 717.28; 718.28)±0.3 -All MS	189242432	47.5	0.6	H0N2S1a	716.273	357.633	238.086	0.845	-GlcNAcβ1-3(-NeuAcaα2-6)GalNAcol
QC80	QC	QC	29.6	EIC (716.27; 717.28; 718.28)±0.3 -All MS	10075177	6	0.6	H0N2S1a	716.273	357.633	238.086	0.846	-GlcNAcβ1-3(-NeuAcaα2-6)GalNAcol
C5	C	C	30.7	EIC (716.27; 717.28; 718.28)±0.3 -All MS	19016070	6	0.6	H0N2S1a	716.273	357.633	238.086	0.846	-GlcNAcβ1-3(-NeuAcaα2-6)GalNAcol
TECH3	TECH	TECH	30.4	EIC (716.27; 717.28; 718.28)±0.3 -All MS	23134532	10.4	0.6	H0N2S1a	716.273	357.633	238.086	0.847	-GlcNAcβ1-3(-NeuAcaα2-6)GalNAcol
C11	C	C	30.5	EIC (716.27; 717.28; 718.28)±0.3 -All MS	89621288	38.5	0.6	H0N2S1a	716.273	357.633	238.086	0.847	-GlcNAcβ1-3(-NeuAcaα2-6)GalNAcol
C2	C	C	30.5	EIC (716.27; 717.28; 718.28)±0.3 -All MS	36512604	6.5	0.6	H0N2S1a	716.273	357.633	238.086	0.847	-GlcNAcβ1-3(-NeuAcaα2-6)GalNAcol
TECH2	TECH	TECH	30.7	EIC (716.27; 717.28; 718.28)±0.3 -All MS	30394962	11.9	0.6	H0N2S1a	716.273	357.633	238.086	0.848	-GlcNAcβ1-3(-NeuAcaα2-6)GalNAcol
QC14	QC	QC	31.7	EIC (716.27; 717.28; 718.28)±0.3 -All MS	16246762	5.1	0.6	H0N2S1a	716.273	357.633	238.086	0.85	-GlcNAcβ1-3(-NeuAcaα2-6)GalNAcol
C12	C	C	30.7	EIC (716.27; 717.28; 718.28)±0.3 -All MS	86686040	43.4	0.7	H0N2S1a	716.273	357.633	238.086	0.85	-GlcNAcβ1-3(-NeuAcaα2-6)GalNAcol
TECH1	TECH	TECH	30.7	EIC (716.27; 717.28; 718.28)±0.3 -All MS	53869712	16.9	0.6	H0N2S1a	716.273	357.633	238.086	0.85	-GlcNAcβ1-3(-NeuAcaα2-6)GalNAcol
M15	M	TM	30.9	EIC (716.27; 717.28; 718.28)±0.3 -All MS	5075395	3.4	0.6	H0N2S1a	716.273	357.633	238.086	0.856	-GlcNAcβ1-3(-NeuAcaα2-6)GalNAcol
C9	C	C	39.2	EIC (716.27; 717.28; 718.28)±0.3 -All MS	35268164	9.5	0.5	H0N2S1b	716.273	357.633	238.086	1.018	-GalNAcb1-3(-NeuAcaα2-6)GalNAcol
QC37	QC	QC	39.1	EIC (716.27; 717.28; 718.28)±0.3 -All MS	23853332	10.4	0.6	H0N2S1b	716.273	357.633	238.086	1.021	-GalNAcb1-3(-NeuAcaα2-6)GalNAcol
QC14	QC	QC	38.3	EIC (716.27; 717.28; 718.28)±0.3 -All MS	22330652	7.2	0.6	H0N2S1b	716.273	357.633	238.086	1.027	-GalNAcb1-3(-NeuAcaα2-6)GalNAcol
C3	C	C	37.3	EIC (716.27; 717.28; 718.28)±0.3 -All MS	39623040	15.2	0.6	H0N2S1b	716.273	357.633	238.086	1.028	-GalNAcb1-3(-NeuAcaα2-6)GalNAcol
T3	MUC	TM	37.3	EIC (716.27; 717.28; 718.28)±0.3 -All MS	51116536	14.5	0.6	H0N2S1b	716.273	357.633	238.086	1.028	-GalNAcb1-3(-NeuAcaα2-6)GalNAcol
C1	C	C	37.2	EIC (716.27; 717.28; 718.28)±0.3 -All MS	36876064	8.5	0.7	H0N2S1b	716.273	357.633	238.086	1.028	-GalNAcb1-3(-NeuAcaα2-6)GalNAcol
T9	AC	TM	37.2	EIC (716.27; 717.28; 718.28)±0.3 -All MS	7382992	3.6	0.7	H0N2S1b	716.273	357.633	238.086	1.028	-GalNAcb1-3(-NeuAcaα2-6)GalNAcol
C6	C	C	37	EIC (716.27; 717.28; 718.28)±0.3 -All MS	24817856	9.8	0.7	H0N2S1b	716.273	357.633	238.086	1.028	-GalNAcb1-3(-NeuAcaα2-6)GalNAcol
C5	C	C	37.4	EIC (716.27; 717.28; 718.28)±0.3 -All MS	23409100	7	0.6	H0N2S1b	716.273	357.633	238.086	1.03	-GalNAcb1-3(-NeuAcaα2-6)GalNAcol
C8	C	C	37.3	EIC (716.27; 717.28; 718.28)±0.3 -All MS	11036291	6.9	0.7	H0N2S1b	716.273	357.633	238.086	1.03	-GalNAcb1-3(-NeuAcaα2-6)GalNAcol
C4	C	C	37.2	EIC (716.27; 717.28; 718.28)±0.3 -All MS	14173357	3.1	0.7	H0N2S1b	716.273	357.633	238.086	1.03	-GalNAcb1-3(-NeuAcaα2-6)GalNAcol
M15	M	TM	37.2	EIC (716.27; 717.28; 718.28)±0.3 -All MS	3076188	2.9	0.5	H0N2S1b	716.273	357.633	238.086	1.03	-GalNAcb1-3(-NeuAcaα2-6)GalNAcol
C10	C	C	37.1	EIC (716.27; 717.28; 718.28)±0.3 -All MS	37607180	18.7	0.6	H0N2S1b	716.273	357.633	238.086	1.031	-GalNAcb1-3(-NeuAcaα2-6)GalNAcol
T12	AC	TM	37.1	EIC (716.27; 717.28; 718.28)±0.3 -All MS	11679593	8.7	0.9	H0N2S1a	716.273	357.633	238.086	1.031	-GlcNAcβ1-3(-NeuAcaα2-6)GalNAcol
T2	MUC	TM	37.1	EIC (716.27; 717.28; 718.28)±0.3 -All MS	314509056	98	0.6	H0N2S1b	716.273	357.633	238.086	1.031	-GalNAcb1-3(-NeuAcaα2-6)GalNAcol
TECH3	TECH	TECH	37	EIC (716.27; 717.28; 718.28)±0.3 -All MS	20994910	7.7	0.8	H0N2S1b	716.273	357.633	238.086	1.031	-GalNAcb1-3(-NeuAcaα2-6)GalNAcol
TECH2	TECH	TECH	37.4	EIC (716.27; 717.28; 718.28)±0.3 -All MS	26649714	10.8	0.6	H0N2S1b	716.273	357.633	238.086	1.033	-GalNAcb1-3(-NeuAcaα2-6)GalNAcol
C12	C	C	37.3	EIC (716.27; 717.28; 718.28)±0.3 -All MS	36928760	18.9	0.7	H0N2S1b	716.273	357.633	238.086	1.033	-GalNAcb1-3(-NeuAcaα2-6)GalNAcol
QC21	QC	QC	37.3	EIC (716.27; 717.28; 718.28)±0.3 -All MS	19402298	6.9	0.7	H0N2S1b	716.273	357.633	238.086	1.033	-GalNAcb1-3(-NeuAcaα2-6)GalNAcol
TECH1	TECH	TECH	37.3	EIC (716.27; 717.28; 718.28)±0.3 -All MS	46558896	14.1	0.6	H0N2S1b	716.273	357.633	238.086	1.033	-GalNAcb1-3(-NeuAcaα2-6)GalNAcol
C11	C	C	37.2	EIC (716.27; 717.28; 718.28)±0.3 -All MS	103991896	42	0.6	H0N2S1b	716.273	357.633	238.086	1.033	-GalNAcb1-3(-NeuAcaα2-6)GalNAcol
C2	C	C	37.2	EIC (716.27; 717.28; 718.28)±0.3 -All MS	42994072	7.6	0.6	H0N2S1b	716.273	357.633	238.086	1.033	-GalNAcb1-3(-NeuAcaα2-6)GalNAcol
QC64	QC	QC	36.9	EIC (716.27; 717.28; 718.28)±0.3 -All MS	18833418	11.6	0.6	H0N2S1b	716.273	357.633	238.086	1.034	-GalNAcb1-3(-NeuAcaα2-6)GalNAcol
C7	C	C	36.8	EIC (716.27; 717.28; 718.28)±0.3 -All MS	32143000	17.7	0.7	H0N2S1b	716.273	357.633	238.086	1.034	-GalNAcb1-3(-NeuAcaα2-6)GalNAcol
M16	M	TM	36.7	EIC (716.27; 717.28; 718.28)±0.3 -All MS	8028051	4.8	0.7	H0N2S1b	716.273	357.633	238.086	1.034	-GalNAcb1-3(-NeuAcaα2-6)GalNAcol
M18	M	TM	36.4	EIC (716.27; 717.28; 718.28)±0.3 -All MS	2883964	2.1	0.5	H0N2S1b	716.273	357.633	238.086	1.034	-GalNAcb1-3(-NeuAcaα2-6)GalNAcol
QC80	QC	QC	36.2	EIC (716.27; 717.28; 718.28)±0.3 -All MS	16124306	11.1	0.6	H0N2S1b	716.273	357.633	238.086	1.034	-GalNAcb1-3(-NeuAcaα2-6)GalNAcol
T3	MUC	TM	44	EIC (733.29; 734.29; 735.29)±0.3 -All MS	124300640	39.5	0.6	H1N2F1a	733.288	366.141	243.758	1.212	-GalNAcα1-3Fucα1-2Galβ1-3GalNAcol
TECH2	TECH	TECH	44.6	EIC (733.29; 734.29; 735.29)±0.3 -All MS	17953496	6.7	0.7	H1N2F1a	733.288	366.141	243.758	1.232	-GalNAcα1-3Fucα1-2Galβ1-3GalNAcol
TECH3	TECH	TECH	44.3	EIC (733.29; 734.29; 735.29)±0.3 -All MS	22992268	8.4	1.1	H1N2F1a	733.288	366.141	243.758	1.234	-GalNAcα1-3Fucα1-2Galβ1-3GalNAcol
TECH1	TECH	TECH	44.6	EIC (733.29; 734.29; 735.29)±0.3 -All MS	34155448	6.9	0.9	H1N2F1a	733.288	366.141	243.758	1.235	-GalNAcα1-3Fucα1-2Galβ1-3GalNAcol
QC37	QC	QC	42.3	EIC (749.28; 750.29; 751.29)±0.3 -All MS	5901125	2.6	0.7	H2N2a	749.283	374.138	249.09	1.104	-Galβ1-3(-Galβ1-4GlcNAcβ1-6)GalNAcol
QC14	QC	QC	41.6	EIC (749.28; 750.29; 751.29)±0.3 -All MS	13809874	4	0.6	H2N2a	749.283	374.138	249.09	1.115	-Galβ1-3(-Galβ1-4GlcNAcβ1-6)GalNAcol
C6	C	C	40.5	EIC (749.28; 750.29; 751.29)±0.3 -All MS	8399642	3.6	0.8	H2N2a	749.283	374.138	249.09	1.125	-Galβ1-3(-Galβ1-4GlcNAcβ1-6)GalNAcol
ST4	ST	S	41	EIC (749.28; 750.29; 751.29)±0.3 -All MS	12125700	3.9	0.5	H2N2a	749.283	374.138	249.09	1.126	-Galβ1-3(-Galβ1-4GlcNAcβ1-6)GalNAcol
T3	MUC	TM	40.9	EIC (749.28; 750.29; 751.29)±0.3 -All MS	38217124	13.1	0.6	H2N2a	749.283	374.138	249.09	1.127	-Galβ1-3(-Galβ1-4GlcNAcβ1-6)GalNAcol
ST6	ST	S	40.5	EIC (749.28; 750.29; 751.29)±0.3 -All MS	9469597	3.6	0.8	H2N2a	749.283	374.138	249.09	1.128	-Galβ1-3(-Galβ1-4GlcNAcβ1-6)GalNAcol
C8	C	C	40.9	EIC (749.28; 750.29; 751.29)±0.3 -All MS	6262862	3.2	1	H2N2a	749.283	374.138	249.09	1.13	-Galβ1-3(-Galβ1-4GlcNAcβ1-6)GalNAcol
T10	AC	TM	40.9	EIC (749.28; 750.29; 751.29)±0.3 -All MS	86123176	30.6	0.7	H2N2a	749.283	374.138	249.09	1.13	-Galβ1-3(-Galβ1-4GlcNAcβ1-6)GalNAcol
C4	C	C	40.8	EIC (749.28; 750.29; 751.29)±0.3 -All MS	11278889	3.2	0.7	H2N2a	749.283	374.138	249.09	1.13	-Galβ1-3(-Galβ1-4GlcNAcβ1-6)GalNAcol
T12	AC	TM	40.7	EIC (749.28; 750.29; 751.29)±0.3 -All MS	6826177	5.7	0.5	H2N2a	749.283	374.138	249.09	1.131	-Galβ1-3(-Galβ1-4GlcNAcβ1-6)GalNAcol
T2	MUC	TM	40.8	EIC (749.28; 750.29; 751.29)±0.3 -All MS	171185728	61.4	0.5	H2N2a	749.283	374.138	249.09	1.133	-Galβ1-3(-Galβ1-4GlcNAcβ1-6)GalNAcol
T4	AC	TM	40.8	EIC (749.28; 750.29; 751.29)±0.3 -All MS	19506808	5.2	0.5	H2N2a	749.283	374.138	249.09	1.136	-Galβ1-3(-Galβ1-4GlcNAcβ1-6)GalNAcol
C7	C	C	40.5	EIC (749.28; 750.29; 751.29)±0.3 -All MS	16162067	8.5	0.7	H2N2a	749.283	374.138	249.09	1.138	-Galβ1-3(-Galβ1-4GlcNAcβ1-6)GalNAcol
ST12	ST	S	41.1	EIC (749.28; 750.29; 751.29)±0.3 -All MS	69299112	41.9	0.7	H2N2a	749.283	374.138	249.09	1.139	-Galβ1-3(-Galβ1-4GlcNAcβ1-6)GalNAcol
C12	C	C	41.1	EIC (749.28; 750.29; 751.29)±0.3 -All MS	7853576	6	0.5	H2N2a	749.283	374.138	249.09	1.139	-Galβ1-3(-Galβ1-4GlcNAcβ1-6)GalNAcol
QC21	QC	QC	41.1	EIC (749.28; 750.29; 751.29)±0.3 -All MS	14659562	5.8	0.7	H2N2a	749.283	374.138	249.09	1.139	-Galβ1-3(-Galβ1-4GlcNAcβ1-6)GalNAcol
C11	C	C	41	EIC (749.28; 750.29; 751.29)±0.3 -All MS	11877318	3.7	0.8	H2N2a	749.283	374.138	249.09	1.139	-Galβ1-3(-Galβ1-4GlcNAcβ1-6)GalNAcol
ST7	ST	S	40.9	EIC (749.28; 750.29; 751.29)±0.3 -All MS	13014986	4.6	0.8	H2N2a	749.283	374.138	249.09	1.139	-Galβ1-3(-Galβ1-4GlcNAcβ1-6)GalNAcol
QC64	QC	QC	40.7	EIC (749.28; 750.29; 751.29)±0.3 -All MS	11191592	5.7	0.8	H2N2a	749.283	374.138	249.09	1.14	-Galβ1-3(-Galβ1-4GlcNAcβ1-6)GalNAcol
M15	M	TM	41.2	EIC (749.28; 750.29; 751.29)±0.3 -All MS	21481262	12.8	0.6	H2N2a	749.283	374.138	249.09	1.141	-Galβ1-3(-Galβ1-4GlcNAcβ1-6)GalNAcol
ST11	ST	S	40.3	EIC (749.28; 750.29; 751.29)±0.3 -All MS	47344192	19.2	0.6	H2N2a	749.283	374.138	249.09	1.142	-Galβ1-3(-Galβ1-4GlcNAcβ1-6)GalNAcol
T11	AC	TM	41.3	EIC (749.28; 750.29; 751.29)±0.3 -All MS	8838383	2.8	0.9	H2N2a	749.283	374.138	249.09	1.144	-Galβ1-3(-Galβ1-4GlcNAcβ1-6)GalNAcol
M18	M	TM	40.4	EIC (749.28; 750.29; 751.29)±0.3 -All MS	16356142	8.8	0.6	H2N2a	749.283	374.138	249.09	1.148	-Galβ1-3(-Galβ1-4GlcNAcβ1-6)GalNAcol
M16	M	TM	40.8	EIC (749.28; 750.29; 751.29)±0.3 -All MS	21094534	10.8	0.6	H2N2a	749.283	374.138	249.09	1.149	-Galβ1-3(-Galβ1-4GlcNAcβ1-6)GalNAcol
SM21	SM	S	40.4	EIC (749.28; 750.29; 751.29)±0.3 -All MS	13672158	6.8	0.6	H2N2a	749.283	374.138	249.09	1.151	-Galβ1-3(-Galβ1-4GlcNAcβ1-6)GalNAcol
SM19	SM	S	40.4	EIC (749.28; 750.29; 751.29)±0.3 -All MS	23791828	13.4	0.6	H2N2a	749.283	374.138	249.09	1.151	-Galβ1-3(-Galβ1-4GlcNAcβ1-6)GalNAcol
IM	SC	S	40.3	EIC (749.28; 750.29; 751.29)±0.3 -All MS	9537692	3.4	0.7	H2N2a	749.283	374.138	249.09	1.151	-Galβ1-3(-Galβ1-4GlcNAcβ1-6)GalNAcol
M19	M	TM	40.5	EIC (749.28; 750.29; 751.29)±0.3 -All MS	10761259	5.1	0.5	H2N2a	749.283	374.138	249.09	1.154	-Galβ1-3(-Galβ1-4GlcNAcβ1-6)GalNAcol
M21	M	TM	40.5	EIC (749.28; 750.29; 751.29)±0.3 -All MS	12149786	9.1	0.6	H2N2a	749.283	374.138	249.09	1.154	-Galβ1-3(-Galβ1-4GlcNAcβ1-6)GalNAcol
QC80	QC	QC	40.4	EIC (749.28; 750.29; 751.29)±0.3 -All MS	7486632	7.4	0.5	H2N2a	749.283	374.138	249.09	1.154	-Galβ1-3(-Galβ1-4GlcNAcβ1-6)GalNAcol
M21	M	TM	29.8	EIC (755.20; 756.21; 757.21)±0.3 -All MS	9972992	7.2	0.6	H1N1S1Su1	755.203	377.098	251.063	0.849	-NeuAcaα2-3SuGalβ1-3GalNAcol
ST7	ST	S	30.5	EIC (755.20; 756.21; 757.21)±0.3 -All MS	9728782	5.8	0.6	H1N1S1Su1	755.203	377.098	251.063	0.85	-NeuAcaα2-3SuGalβ1-3GalNAcol
SM21	SM	S	29.9	EIC (755.20; 756.21; 757.21)±0.3 -All MS	9566131	3.9	0.6	H1N1S1Su1	755.203	377.098	251.063	0.852	-NeuAcaα2-3SuGalβ1-3GalNAcol
ST11	ST	S	30.1	EIC (755.20; 756.21; 757.21)±0.3 -All MS	12515235	5.3	0.6	H1N1S1Su1	755.203	377.098	251.063	0.853	-NeuAcaα2-3SuGalβ1-3GalNAcol
C7	C	C	30.4	EIC (755.20; 756.21; 757.21)±0.3 -All MS	6854545	2.8	0.7	H1N1S1Su1	755.203	377.098	251.063	0.854	-NeuAcaα2-3SuGalβ1-3GalNAcol
ST6	ST	S	30.7	EIC (755.20; 756.21; 757.21)±0.3 -All MS	18755358	9.3	0.6	H1N1S1Su1	755.203	377.098	251.063	0.855	-NeuAcaα2-3SuGalβ1-3GalNAcol
T2	MUC	TM	31.6	EIC (772.22; 773.22; 774.22)±0.3 -All MS	9969206	3.7	0.6	H2N1F1Su1	772.219	385.606	256.735	0.878	NID
M16	M	TM	31.6	EIC (772.22; 773.22; 774.22)±0.3 -All MS	5919368	5.6	0.6	H2N1F1Su1	772.219	385.606	256.735	0.89	NID
T3	MUC	TM	38.6	EIC (790.31; 791.31; 792.31)±0.3 -All MS	155275968	53.4	0.6	H1N3a	790.31	394.651	262.765	1.063	-GlcNAcβ1-3(-Galβ1-4GlcNAcβ1-6)GalNAcol
T3	MUC	TM	39.9	EIC (790.31; 791.31; 792.31)±0.3 -All MS	93724152	33.5	0.6	H1N3b	790.31	394.651	262.765	1.099	-GlcNAcβ1-3(-Galβ1-?GlcNAcβ1-6)GalNAcol
M16	M	TM	39.8	EIC (790.31; 791.31; 792.31)±0.3 -All MS	8681066	6	0.5	H1N3b	790.31	394.651	262.765	1.121	-GlcNAcβ1-3(-Galβ1-?GlcNAcβ1-6)GalNAcol
C9	C	C	33.5	EIC (813.25; 814.25; 815.25)±0.3 -All MS	14351442	3.5	0.7	H1N2F1Su1a	813.245	406.119	270.41	0.87	-Galβ1-?Fucα1-?SuGlcNAcβ1-3GalNAcol
C10	C	C	31.4	EIC (813.25; 814.25; 815.25)±0.3 -All MS	24534092	15.1	0.7	H1N2F1Su1a	813.245	406.119	270.41	0.872	-Galβ1-?Fucα1-?SuGlcNAcβ1-3GalNAcol
C6	C	C	31.4	EIC (813.25; 814.25; 815.25)±0.3 -All MS	17310216	8.6	0.7	H1N2F1Su1a	813.245	406.119	270.41	0.872	-Galβ1-?Fucα1-?SuGlcNAcβ1-3GalNAcol
C4	C	C	31.5	EIC (813.25; 814.25; 815.25)±0.3 -All MS	18394664	4.2	0.7	H1N2F1Su1a	813.245	406.119	270.41	0.873	-Galβ1-?Fucα1-?SuGlcNAcβ1-3GalNAcol
C2	C	C	31.5	EIC (813.25; 814.25; 815.25)±0.3 -All MS	31066730	6.9	0.6	H1N2F1Su1a	813.245	406.119	270.41	0.875	-Galβ1-?Fucα1-?SuGlcNAcβ1-3GalNAcol
T2	MUC	TM	31.5	EIC (813.25; 814.25; 815.25)±0.3 -All MS	6436651	3	0.5	H1N2F1Su1a	813.245	406.119	270.41	0.875	-Galβ1-?Fucα1-?SuGlcNAcβ1-3GalNAcol
C3	C	C	31.8	EIC (813.25; 814.25; 815.25)±0.3 -All MS	7282728	4.2	0.6	H1N2F1Su1a	813.245	406.119	270.41	0.876	-Galβ1-?Fucα1-?SuGlcNAcβ1-3GalNAcol
C5	C	C	31.8	EIC (813.25; 814.25; 815.25)±0.3 -All MS	10543711	3.3	0.6	H1N2F1Su1a	813.245	406.119	270.41	0.876	-Galβ1-?Fucα1-?SuGlcNAcβ1-3GalNAcol
M16	M	TM	31.1	EIC (813.25; 814.25; 815.25)±0.3 -All MS	2892701	1.8	0.7	H1N2F1Su1a	813.245	406.119	270.41	0.876	-Galβ1-?Fucα1-?SuGlcNAcβ1-3GalNAcol
C7	C	C	31.2	EIC (813.25; 814.25; 815.25)±0.3 -All MS	7601742	4.7	0.6	H1N2F1Su1a	813.245	406.119	270.41	0.876	-Galβ1-?Fucα1-?SuGlcNAcβ1-3GalNAcol
C11	C	C	31.7	EIC (813.25; 814.25; 815.25)±0.3 -All MS	31508782	11.3	0.7	H1N2F1Su1a	813.245	406.119	270.41	0.881	-Galβ1-?Fucα1-?SuGlcNAcβ1-3GalNAcol
C12	C	C	31.8	EIC (813.25; 814.25; 815.25)±0.3 -All MS	10139449	7.2	0.7	H1N2F1Su1a	813.245	406.119	270.41	0.881	-Galβ1-?Fucα1-?SuGlcNAcβ1-3GalNAcol
C6	C	C	33.4	EIC (813.25; 814.25; 815.25)±0.3 -All MS	5162397	2.8	0.7	H1N2F1Su1b	813.245	406.119	270.41	0.928	-Galβ1-?Fucα1-?SuGlcNAcβ1-3GalNAcol
C7	C	C	33.1	EIC (813.25; 814.25; 815.25)±0.3 -All MS	5272013	2.9	0.6	H1N2F1Su1b	813.245	406.119	270.41	0.93	-Galβ1-?Fucα1-?SuGlcNAcβ1-3GalNAcol
T10	AC	TM	44	EIC (829.24; 830.24; 831.24)±0.3 -All MS	13119763	4.4	0.6	H2N2Su1a	829.24	414.116	275.742	1.215	-Galβ1-3(-SuGalβ1-?GlcNAcβ1-6)GalNAcol
T2	MUC	TM	43.9	EIC (829.24; 830.24; 831.24)±0.3 -All MS	47370792	15.9	0.5	H2N2Su1a	829.24	414.116	275.742	1.219	-Galβ1-3(-SuGalβ1-?GlcNAcβ1-6)GalNAcol
T11	AC	TM	49.2	EIC (829.24; 830.24; 831.24)±0.3 -All MS	15148890	5.1	0.8	H2N2Su1c	829.24	414.116	275.742	1.363	NID
ST4	ST	S	54.2	EIC (837.30; 838.30; 839.30)±0.3 -All MS	18075460	8.3	0.7	H2N1S1c	837.299	418.146	278.428	1.489	NID
ST7	ST	S	31.2	EIC (878.33; 879.33; 880.33)±0.3 -All MS	2336794	1.2	0.7	H1N2S1a	878.326	438.659	292.104	0.869	-NeuAcaα2-3Galβ1-3(-GlcNAc)GalNAcol
C11	C	C	32.2	EIC (878.33; 879.33; 880.33)±0.3 -All MS	10010257	3.6	0.6	H1N2S1a	878.326	438.659	292.104	0.894	-NeuAcaα2-3Galβ1-3(-GlcNAc)GalNAcol
C9	C	C	39.1	EIC (878.33; 879.33; 880.33)±0.3 -All MS	33998908	10.1	0.7	H1N2S1b	878.326	438.659	292.104	1.016	-Galβ1-?GlcNAcβ1-3(-NeuAcaα2-6)GalNAcol
C3	C	C	37.2	EIC (878.33; 879.33; 880.33)±0.3 -All MS	29336186	11.7	0.7	H1N2S1b	878.326	438.659	292.104	1.025	-Galβ1-?GlcNAcβ1-3(-NeuAcaα2-6)GalNAcol
C6	C	C	36.9	EIC (878.33; 879.33; 880.33)±0.3 -All MS	26884530	12.2	0.7	H1N2S1b	878.326	438.659	292.104	1.025	-Galβ1-?GlcNAcβ1-3(-NeuAcaα2-6)GalNAcol
C5	C	C	37.3	EIC (878.33; 879.33; 880.33)±0.3 -All MS	25606772	8	0.6	H1N2S1b	878.326	438.659	292.104	1.028	-Galβ1-?GlcNAcβ1-3(-NeuAcaα2-6)GalNAcol
C8	C	C	37.2	EIC (878.33; 879.33; 880.33)±0.3 -All MS	10220376	7.7	0.7	H1N2S1b	878.326	438.659	292.104	1.028	-Galβ1-?GlcNAcβ1-3(-NeuAcaα2-6)GalNAcol
C4	C	C	37.1	EIC (878.33; 879.33; 880.33)±0.3 -All MS	7817792	2.9	0.6	H1N2S1b	878.326	438.659	292.104	1.028	-Galβ1-?GlcNAcβ1-3(-NeuAcaα2-6)GalNAcol
C10	C	C	37	EIC (878.33; 879.33; 880.33)±0.3 -All MS	22003328	14.4	0.6	H1N2S1b	878.326	438.659	292.104	1.028	-Galβ1-?GlcNAcβ1-3(-NeuAcaα2-6)GalNAcol
C7	C	C	36.6	EIC (878.33; 879.33; 880.33)±0.3 -All MS	12355479	8.2	0.6	H1N2S1b	878.326	438.659	292.104	1.028	-Galβ1-?GlcNAcβ1-3(-NeuAcaα2-6)GalNAcol
C11	C	C	37.1	EIC (878.33; 879.33; 880.33)±0.3 -All MS	79366144	32.9	0.6	H1N2S1b	878.326	438.659	292.104	1.031	-Galβ1-?GlcNAcβ1-3(-NeuAcaα2-6)GalNAcol
C2	C	C	37.1	EIC (878.33; 879.33; 880.33)±0.3 -All MS	30377618	8.1	0.6	H1N2S1b	878.326	438.659	292.104	1.031	-Galβ1-?GlcNAcβ1-3(-NeuAcaα2-6)GalNAcol
T3	MUC	TM	37.9	EIC (878.33; 879.33; 880.33)±0.3 -All MS	32411946	12.7	0.5	H1N2S1e	878.326	438.659	292.104	1.044	-GlcNAc?1-?Gal?1-3(NeuAc?2-6)GalNAcol
C3	C	C	39.2	EIC (878.33; 879.33; 880.33)±0.3 -All MS	12418570	4.8	0.6	H1N2S1c	878.326	438.659	292.104	1.08	-Galβ1-?GlcNAcβ1-3(-NeuAcaα2-6)GalNAcol
C6	C	C	38.9	EIC (878.33; 879.33; 880.33)±0.3 -All MS	9139583	4.3	0.6	H1N2S1c	878.326	438.659	292.104	1.081	-Galβ1-?GlcNAcβ1-3(-NeuAcaα2-6)GalNAcol
C11	C	C	39	EIC (878.33; 879.33; 880.33)±0.3 -All MS	31575188	13.5	0.5	H1N2S1c	878.326	438.659	292.104	1.083	-Galβ1-?GlcNAcβ1-3(-NeuAcaα2-6)GalNAcol
C7	C	C	38.6	EIC (878.33; 879.33; 880.33)±0.3 -All MS	24295902	17	0.6	H1N2S1c	878.326	438.659	292.104	1.084	-Galβ1-?GlcNAcβ1-3(-NeuAcaα2-6)GalNAcol
QC37	QC	QC	43.5	EIC (878.33; 879.33; 880.33)±0.3 -All MS	12064052	6.7	0.5	H1N2S1d	878.326	438.659	292.104	1.136	-NeuAcaα2-3Galβ1-3(-GlcNAcβ1-6)GalNAcol
QC14	QC	QC	42.5	EIC (878.33; 879.33; 880.33)±0.3 -All MS	14482227	5	0.6	H1N2S1d	878.326	438.659	292.104	1.139	-NeuAcaα2-3Galβ1-3(-GlcNAcβ1-6)GalNAcol
T6	AC	TM	42	EIC (878.33; 879.33; 880.33)±0.3 -All MS	31771320	15.6	0.7	H1N2S1d	878.326	438.659	292.104	1.148	-NeuAcaα2-3Galβ1-3(-GlcNAcβ1-6)GalNAcol
T3	MUC	TM	41.7	EIC (878.33; 879.33; 880.33)±0.3 -All MS	182620544	74.4	0.6	H1N2S1d	878.326	438.659	292.104	1.149	-NeuAcaα2-3Galβ1-3(-GlcNAcβ1-6)GalNAcol
C1	C	C	41.7	EIC (878.33; 879.33; 880.33)±0.3 -All MS	11939033	4.8	0.6	H1N2S1d	878.326	438.659	292.104	1.152	-NeuAcaα2-3Galβ1-3(-GlcNAcβ1-6)GalNAcol
T11	AC	TM	41.6	EIC (878.33; 879.33; 880.33)±0.3 -All MS	20972726	7.5	0.5	H1N2S1d	878.326	438.659	292.104	1.152	-NeuAcaα2-3Galβ1-3(-GlcNAcβ1-6)GalNAcol
ST12	ST	S	41.6	EIC (878.33; 879.33; 880.33)±0.3 -All MS	16830242	7.9	0.7	H1N2S1d	878.326	438.659	292.104	1.152	-NeuAcaα2-3Galβ1-3(-GlcNAcβ1-6)GalNAcol
T2	MUC	TM	41.5	EIC (878.33; 879.33; 880.33)±0.3 -All MS	49264480	20.5	0.6	H1N2S1d	878.326	438.659	292.104	1.153	-NeuAcaα2-3Galβ1-3(-GlcNAcβ1-6)GalNAcol
ST6	ST	S	41.4	EIC (878.33; 879.33; 880.33)±0.3 -All MS	15610334	7.4	0.9	H1N2S1d	878.326	438.659	292.104	1.153	-NeuAcaα2-3Galβ1-3(-GlcNAcβ1-6)GalNAcol
TECH3	TECH	TECH	41.4	EIC (878.33; 879.33; 880.33)±0.3 -All MS	9484075	3.7	0.6	H1N2S1d	878.326	438.659	292.104	1.153	-NeuAcaα2-3Galβ1-3(-GlcNAcβ1-6)GalNAcol
C7	C	C	41.1	EIC (878.33; 879.33; 880.33)±0.3 -All MS	4020161	2.7	0.6	H1N2S1d	878.326	438.659	292.104	1.154	-NeuAcaα2-3Galβ1-3(-GlcNAcβ1-6)GalNAcol
TECH2	TECH	TECH	41.8	EIC (878.33; 879.33; 880.33)±0.3 -All MS	11502643	6.1	0.6	H1N2S1d	878.326	438.659	292.104	1.155	-NeuAcaα2-3Galβ1-3(-GlcNAcβ1-6)GalNAcol
M15	M	TM	41.7	EIC (878.33; 879.33; 880.33)±0.3 -All MS	9068894	6.3	0.6	H1N2S1d	878.326	438.659	292.104	1.155	-NeuAcaα2-3Galβ1-3(-GlcNAcβ1-6)GalNAcol
QC21	QC	QC	41.7	EIC (878.33; 879.33; 880.33)±0.3 -All MS	10870655	5.8	0.4	H1N2S1d	878.326	438.659	292.104	1.155	-NeuAcaα2-3Galβ1-3(-GlcNAcβ1-6)GalNAcol
TECH1	TECH	TECH	41.7	EIC (878.33; 879.33; 880.33)±0.3 -All MS	13068974	7.7	0.4	H1N2S1d	878.326	438.659	292.104	1.155	-NeuAcaα2-3Galβ1-3(-GlcNAcβ1-6)GalNAcol
QC64	QC	QC	41.3	EIC (878.33; 879.33; 880.33)±0.3 -All MS	9619430	7	0.5	H1N2S1d	878.326	438.659	292.104	1.157	-NeuAcaα2-3Galβ1-3(-GlcNAcβ1-6)GalNAcol
T8	AC	TM	41.3	EIC (878.33; 879.33; 880.33)±0.3 -All MS	47842800	29.2	0.6	H1N2S1d	878.326	438.659	292.104	1.157	-NeuAcaα2-3Galβ1-3(-GlcNAcβ1-6)GalNAcol
T5	NEK	TM	42	EIC (878.33; 879.33; 880.33)±0.3 -All MS	3771866	2.3	0.5	H1N2S1d	878.326	438.659	292.104	1.16	-NeuAcaα2-3Galβ1-3(-GlcNAcβ1-6)GalNAcol
ST11	ST	S	41	EIC (878.33; 879.33; 880.33)±0.3 -All MS	15647695	6.7	0.6	H1N2S1d	878.326	438.659	292.104	1.161	-NeuAcaα2-3Galβ1-3(-GlcNAcβ1-6)GalNAcol
M16	M	TM	41.3	EIC (878.33; 879.33; 880.33)±0.3 -All MS	31774422	21.5	0.6	H1N2S1d	878.326	438.659	292.104	1.163	-NeuAcaα2-3Galβ1-3(-GlcNAcβ1-6)GalNAcol
SM19	SM	S	40.9	EIC (878.33; 879.33; 880.33)±0.3 -All MS	16395949	9.7	0.6	H1N2S1d	878.326	438.659	292.104	1.165	-NeuAcaα2-3Galβ1-3(-GlcNAcβ1-6)GalNAcol
M19	M	TM	40.9	EIC (878.33; 879.33; 880.33)±0.3 -All MS	14670274	7.5	0.6	H1N2S1d	878.326	438.659	292.104	1.165	-NeuAcaα2-3Galβ1-3(-GlcNAcβ1-6)GalNAcol
QC80	QC	QC	40.8	EIC (878.33; 879.33; 880.33)±0.3 -All MS	7043982	5.5	0.6	H1N2S1d	878.326	438.659	292.104	1.166	-NeuAcaα2-3Galβ1-3(-GlcNAcβ1-6)GalNAcol
C12	C	C	40.3	EIC (879.35; 880.35; 881.35)±0.3 -All MS	10827071	8	0.6	H1N2F2a	879.346	439.17	292.444	1.116	NID
T3	MUC	TM	35.6	EIC (895.34; 896.34; 897.35)±0.3 -All MS	33888856	14	0.7	H2N2F1a	895.341	447.167	297.776	0.981	-Galβ1-3(-Galβ1-?Fucα1-?GlcNAcβ1-6)GalNAcol
T10	AC	TM	35.6	EIC (895.34; 896.34; 897.35)±0.3 -All MS	8897381	4.3	0.6	H2N2F1a	895.341	447.167	297.776	0.983	-Galβ1-3(-Galβ1-?Fucα1-?GlcNAcβ1-6)GalNAcol
T4	AC	TM	35.4	EIC (895.34; 896.34; 897.35)±0.3 -All MS	49008396	10.6	0.6	H2N2F1a	895.341	447.167	297.776	0.986	-Galβ1-3(-Galβ1-?Fucα1-?GlcNAcβ1-6)GalNAcol
T2	MUC	TM	35.6	EIC (895.34; 896.34; 897.35)±0.3 -All MS	147454896	59.1	0.6	H2N2F1a	895.341	447.167	297.776	0.989	-Galβ1-3(-Galβ1-?Fucα1-?GlcNAcβ1-6)GalNAcol
T11	AC	TM	35.8	EIC (895.34; 896.34; 897.35)±0.3 -All MS	5463444	2.6	0.6	H2N2F1a	895.341	447.167	297.776	0.992	-Galβ1-3(-Galβ1-?Fucα1-?GlcNAcβ1-6)GalNAcol
M16	M	TM	35.5	EIC (895.34; 896.34; 897.35)±0.3 -All MS	16225304	9.1	0.8	H2N2F1a	895.341	447.167	297.776	1	-Galβ1-3(-Galβ1-?Fucα1-?GlcNAcβ1-6)GalNAcol
T10	AC	TM	47.6	EIC (911.34; 912.34; 913.34)±0.3 -All MS	13547081	8.3	0.5	H3N2	911.336	455.164	303.107	1.315	-Galβ1-3(-Galβ1-?Galβ1-?GlcNAcβ1-6)GalNAcol
T3	MUC	TM	46.5	EIC (936.37; 937.37; 938.37)±0.3 -All MS	64643780	23.6	0.7	H1N3F1	936.368	467.68	311.451	1.281	-GalNAcα1-3Fucα1-2Galβ1-3(-GlcNAcβ1-6)GalNAcol
T6	AC	TM	48.9	EIC (952.36; 953.36; 954.37)±0.3 -All MS	12054763	7.2	0.5	H2N3a	952.363	475.678	316.783	1.336	-Galβ1-?GlcNAcβ1-3(-Galβ1-?GlcNAcβ1-6)GalNAcol
C6	C	C	40.1	EIC (958.28; 959.28; 960.29)±0.3 -All MS	3962604	3.7	0.5	H1N2S1Su1	958.283	478.638	318.756	1.114	-NeuAcaα2-3SuGalβ1-?GlcNAcβ1-3GalNAcol
C11	C	C	40.7	EIC (958.28; 959.28; 960.29)±0.3 -All MS	49873604	28	0.7	H1N2S1Su1	958.283	478.638	318.756	1.131	-NeuAcaα2-3SuGalβ1-?GlcNAcβ1-3GalNAcol
ST12	ST	S	42.8	EIC (958.28; 959.28; 960.29)±0.3 -All MS	13276225	8.6	0.6	H1N2S1Su1	958.283	478.638	318.756	1.186	-NeuAcaα2-3SuGalβ1-?GlcNAcβ1-3GalNAcol
C1	C	C	36.2	EIC (966.34; 967.34; 968.35; 482.67; 483.17; 483.67)±0.3 -All MS	349892896	87	0.6	H1N1S2	966.342	482.667	321.442	1	-NeuAcaα2-3Galβ1-3(-NeuAcaα2-6)GalNAcol
C10	C	C	36	EIC (966.34; 967.34; 968.35; 482.67; 483.17; 483.67)±0.3 -All MS	155137344	63.7	0.7	H1N1S2	966.342	482.667	321.442	1	-NeuAcaα2-3Galβ1-3(-NeuAcaα2-6)GalNAcol
C11	C	C	36	EIC (966.34; 967.34; 968.35; 482.67; 483.17; 483.67)±0.3 -All MS	280041440	87.1	0.6	H1N1S2	966.342	482.667	321.442	1	-NeuAcaα2-3Galβ1-3(-NeuAcaα2-6)GalNAcol
C12	C	C	36.1	EIC (966.34; 967.34; 968.35; 482.67; 483.17; 483.67)±0.3 -All MS	287461440	120.2	0.6	H1N1S2	966.342	482.667	321.442	1	-NeuAcaα2-3Galβ1-3(-NeuAcaα2-6)GalNAcol
C2	C	C	36	EIC (966.34; 967.34; 968.35; 482.67; 483.17; 483.67)±0.3 -All MS	307563648	45.5	0.6	H1N1S2	966.342	482.667	321.442	1	-NeuAcaα2-3Galβ1-3(-NeuAcaα2-6)GalNAcol
C3	C	C	36.3	EIC (966.34; 967.34; 968.35; 482.67; 483.17; 483.67)±0.3 -All MS	249628864	91.7	0.6	H1N1S2	966.342	482.667	321.442	1	-NeuAcaα2-3Galβ1-3(-NeuAcaα2-6)GalNAcol
C4	C	C	36.1	EIC (966.34; 967.34; 968.35; 482.67; 483.17; 483.67)±0.3 -All MS	207076032	46.3	0.6	H1N1S2	966.342	482.667	321.442	1	-NeuAcaα2-3Galβ1-3(-NeuAcaα2-6)GalNAcol
C5	C	C	36.3	EIC (966.34; 967.34; 968.35; 482.67; 483.17; 483.67)±0.3 -All MS	155442048	34.1	0.6	H1N1S2	966.342	482.667	321.442	1	-NeuAcaα2-3Galβ1-3(-NeuAcaα2-6)GalNAcol
C6	C	C	36	EIC (966.34; 967.34; 968.35; 482.67; 483.17; 483.67)±0.3 -All MS	194126512	73.3	0.6	H1N1S2	966.342	482.667	321.442	1	-NeuAcaα2-3Galβ1-3(-NeuAcaα2-6)GalNAcol
C7	C	C	35.6	EIC (966.34; 967.34; 968.35; 482.67; 483.17; 483.67)±0.3 -All MS	254414528	101.2	0.7	H1N1S2	966.342	482.667	321.442	1	-NeuAcaα2-3Galβ1-3(-NeuAcaα2-6)GalNAcol
C8	C	C	36.2	EIC (966.34; 967.34; 968.35; 482.67; 483.17; 483.67)±0.3 -All MS	150313024	80.2	0.6	H1N1S2	966.342	482.667	321.442	1	-NeuAcaα2-3Galβ1-3(-NeuAcaα2-6)GalNAcol
C9	C	C	38.5	EIC (966.34; 967.34; 968.35; 482.67; 483.17; 483.67)±0.3 -All MS	284087296	53.8	0.6	H1N1S2	966.342	482.667	321.442	1	-NeuAcaα2-3Galβ1-3(-NeuAcaα2-6)GalNAcol
M15	M	TM	36.1	EIC (966.34; 967.34; 968.35; 482.67; 483.17; 483.67)±0.3 -All MS	212501056	88	0.6	H1N1S2	966.342	482.667	321.442	1	-NeuAcaα2-3Galβ1-3(-NeuAcaα2-6)GalNAcol
M16	M	TM	35.5	EIC (966.34; 967.34; 968.35; 482.67; 483.17; 483.67)±0.3 -All MS	252779504	92.4	0.6	H1N1S2	966.342	482.667	321.442	1	-NeuAcaα2-3Galβ1-3(-NeuAcaα2-6)GalNAcol
M17	M	TM	35.2	EIC (966.34; 967.34; 968.35; 482.67; 483.17; 483.67)±0.3 -All MS	222678864	71.5	0.6	H1N1S2	966.342	482.667	321.442	1	-NeuAcaα2-3Galβ1-3(-NeuAcaα2-6)GalNAcol
M18	M	TM	35.2	EIC (966.34; 967.34; 968.35; 482.67; 483.17; 483.67)±0.3 -All MS	87889264	48.1	0.6	H1N1S2	966.342	482.667	321.442	1	-NeuAcaα2-3Galβ1-3(-NeuAcaα2-6)GalNAcol
M19	M	TM	35.1	EIC (966.34; 967.34; 968.35; 482.67; 483.17; 483.67)±0.3 -All MS	334140896	104.1	0.6	H1N1S2	966.342	482.667	321.442	1	-NeuAcaα2-3Galβ1-3(-NeuAcaα2-6)GalNAcol
M21	M	TM	35.1	EIC (966.34; 967.34; 968.35; 482.67; 483.17; 483.67)±0.3 -All MS	414838048	260	0.5	H1N1S2	966.342	482.667	321.442	1	-NeuAcaα2-3Galβ1-3(-NeuAcaα2-6)GalNAcol
QC14	QC	QC	37.3	EIC (966.34; 967.34; 968.35; 482.67; 483.17; 483.67)±0.3 -All MS	239729792	94.8	0.5	H1N1S2	966.342	482.667	321.442	1	-NeuAcaα2-3Galβ1-3(-NeuAcaα2-6)GalNAcol
QC21	QC	QC	36.1	EIC (966.34; 967.34; 968.35; 482.67; 483.17; 483.67)±0.3 -All MS	256187136	76.5	0.6	H1N1S2	966.342	482.667	321.442	1	-NeuAcaα2-3Galβ1-3(-NeuAcaα2-6)GalNAcol
QC37	QC	QC	38.3	EIC (966.34; 967.34; 968.35; 482.67; 483.17; 483.67)±0.3 -All MS	216672080	72.5	0.6	H1N1S2	966.342	482.667	321.442	1	-NeuAcaα2-3Galβ1-3(-NeuAcaα2-6)GalNAcol
QC64	QC	QC	35.7	EIC (966.34; 967.34; 968.35; 482.67; 483.17; 483.67)±0.3 -All MS	169062032	86.7	0.5	H1N1S2	966.342	482.667	321.442	1	-NeuAcaα2-3Galβ1-3(-NeuAcaα2-6)GalNAcol
QC80	QC	QC	35	EIC (966.34; 967.34; 968.35; 482.67; 483.17; 483.67)±0.3 -All MS	136371152	79.2	0.6	H1N1S2	966.342	482.667	321.442	1	-NeuAcaα2-3Galβ1-3(-NeuAcaα2-6)GalNAcol
T1	AC	TM	40.3	EIC (966.34; 967.34; 968.35; 482.67; 483.17; 483.67)±0.3 -All MS	702189056	71.9	0.6	H1N1S2	966.342	482.667	321.442	1	-NeuAcaα2-3Galβ1-3(-NeuAcaα2-6)GalNAcol
T10	AC	TM	36.2	EIC (966.34; 967.34; 968.35; 482.67; 483.17; 483.67)±0.3 -All MS	344524224	93	0.5	H1N1S2	966.342	482.667	321.442	1	-NeuAcaα2-3Galβ1-3(-NeuAcaα2-6)GalNAcol
T11	AC	TM	36.1	EIC (966.34; 967.34; 968.35; 482.67; 483.17; 483.67)±0.3 -All MS	145465568	41.6	0.6	H1N1S2	966.342	482.667	321.442	1	-NeuAcaα2-3Galβ1-3(-NeuAcaα2-6)GalNAcol
T12	AC	TM	36	EIC (966.34; 967.34; 968.35; 482.67; 483.17; 483.67)±0.3 -All MS	274683904	132.1	0.6	H1N1S2	966.342	482.667	321.442	1	-NeuAcaα2-3Galβ1-3(-NeuAcaα2-6)GalNAcol
T2	MUC	TM	36	EIC (966.34; 967.34; 968.35; 482.67; 483.17; 483.67)±0.3 -All MS	184653264	55.4	0.6	H1N1S2	966.342	482.667	321.442	1	-NeuAcaα2-3Galβ1-3(-NeuAcaα2-6)GalNAcol
T3	MUC	TM	36.3	EIC (966.34; 967.34; 968.35; 482.67; 483.17; 483.67)±0.3 -All MS	355198976	82.1	0.6	H1N1S2	966.342	482.667	321.442	1	-NeuAcaα2-3Galβ1-3(-NeuAcaα2-6)GalNAcol
T4	AC	TM	35.9	EIC (966.34; 967.34; 968.35; 482.67; 483.17; 483.67)±0.3 -All MS	1366968320	230.1	0.5	H1N1S2	966.342	482.667	321.442	1	-NeuAcaα2-3Galβ1-3(-NeuAcaα2-6)GalNAcol
T5	NEK	TM	36.2	EIC (966.34; 967.34; 968.35; 482.67; 483.17; 483.67)±0.3 -All MS	94186208	28.8	0.6	H1N1S2	966.342	482.667	321.442	1	-NeuAcaα2-3Galβ1-3(-NeuAcaα2-6)GalNAcol
T6	AC	TM	36.6	EIC (966.34; 967.34; 968.35; 482.67; 483.17; 483.67)±0.3 -All MS	419999872	119.5	0.6	H1N1S2	966.342	482.667	321.442	1	-NeuAcaα2-3Galβ1-3(-NeuAcaα2-6)GalNAcol
T7	AC	TM	35.8	EIC (966.34; 967.34; 968.35; 482.67; 483.17; 483.67)±0.3 -All MS	410141216	140.2	0.6	H1N1S2	966.342	482.667	321.442	1	-NeuAcaα2-3Galβ1-3(-NeuAcaα2-6)GalNAcol
T8	AC	TM	35.7	EIC (966.34; 967.34; 968.35; 482.67; 483.17; 483.67)±0.3 -All MS	263662160	112.2	0.5	H1N1S2	966.342	482.667	321.442	1	-NeuAcaα2-3Galβ1-3(-NeuAcaα2-6)GalNAcol
T9	AC	TM	36.2	EIC (966.34; 967.34; 968.35; 482.67; 483.17; 483.67)±0.3 -All MS	145624432	49.8	0.6	H1N1S2	966.342	482.667	321.442	1	-NeuAcaα2-3Galβ1-3(-NeuAcaα2-6)GalNAcol
TECH1	TECH	TECH	36.1	EIC (966.34; 967.34; 968.35; 482.67; 483.17; 483.67)±0.3 -All MS	552219072	123.1	0.6	H1N1S2	966.342	482.667	321.442	1	-NeuAcaα2-3Galβ1-3(-NeuAcaα2-6)GalNAcol
TECH2	TECH	TECH	36.2	EIC (966.34; 967.34; 968.35; 482.67; 483.17; 483.67)±0.3 -All MS	303116224	106.6	0.6	H1N1S2	966.342	482.667	321.442	1	-NeuAcaα2-3Galβ1-3(-NeuAcaα2-6)GalNAcol
TECH3	TECH	TECH	35.9	EIC (966.34; 967.34; 968.35; 482.67; 483.17; 483.67)±0.3 -All MS	235705328	87.8	0.7	H1N1S2	966.342	482.667	321.442	1	-NeuAcaα2-3Galβ1-3(-NeuAcaα2-6)GalNAcol
SM21	SM	S	35.1	EIC (966.34; 967.34; 968.35; 482.67; 483.17; 483.67)±0.3 -All MS	371000000	111.2	0.6	H1N1S2	966.342	482.667	321.442	1	-NeuAcaα2-3Galβ1-3(-NeuAcaα2-6)GalNAcol
SM19	SM	S	35.1	EIC (966.34; 967.34; 968.35; 482.67; 483.17; 483.67)±0.3 -All MS	587000000	279	0.6	H1N1S2	966.342	482.667	321.442	1	-NeuAcaα2-3Galβ1-3(-NeuAcaα2-6)GalNAcol
ST6	ST	S	35.9	EIC (966.34; 967.34; 968.35; 482.67; 483.17; 483.67)±0.3 -All MS	1100000000	446.7	0.5	H1N1S2	966.342	482.667	321.442	1	-NeuAcaα2-3Galβ1-3(-NeuAcaα2-6)GalNAcol
ST11	ST	S	35.3	EIC (966.34; 967.34; 968.35; 482.67; 483.17; 483.67)±0.3 -All MS	638000000	224.9	0.6	H1N1S2	966.342	482.667	321.442	1	-NeuAcaα2-3Galβ1-3(-NeuAcaα2-6)GalNAcol
ST12	ST	S	36.1	EIC (966.34; 967.34; 968.35; 482.67; 483.17; 483.67)±0.3 -All MS	530000000	215.1	0.6	H1N1S2	966.342	482.667	321.442	1	-NeuAcaα2-3Galβ1-3(-NeuAcaα2-6)GalNAcol
ST4	ST	S	36.4	EIC (966.34; 967.34; 968.35; 482.67; 483.17; 483.67)±0.3 -All MS	694000000	155.9	0.5	H1N1S2	966.342	482.667	321.442	1	-NeuAcaα2-3Galβ1-3(-NeuAcaα2-6)GalNAcol
ST7	ST	S	35.9	EIC (966.34; 967.34; 968.35; 482.67; 483.17; 483.67)±0.3 -All MS	612000000	212.7	0.6	H1N1S2	966.342	482.667	321.442	1	-NeuAcaα2-3Galβ1-3(-NeuAcaα2-6)GalNAcol
IM	SC	S	35	EIC (966.34; 967.34; 968.35; 482.67; 483.17; 483.67)±0.3 -All MS	374000000	112.8	0.5	H1N1S2	966.342	482.667	321.442	1	-NeuAcaα2-3Galβ1-3(-NeuAcaα2-6)GalNAcol
T2	MUC	TM	34.7	EIC (975.30; 976.30; 977.30)±0.3 -All MS	82216760	31.3	0.6	H2N2F1Su1a	975.298	487.145	324.428	0.964	-Galβ1-3(-Galβ1-?Fucα1-?SuGlcNAcβ1-6)GalNAcol
M18	M	TM	34	EIC (975.30; 976.30; 977.30)±0.3 -All MS	3777742	4.2	0.5	H2N2F1Su1a	975.298	487.145	324.428	0.966	-Galβ1-3(-Galβ1-?Fucα1-?SuGlcNAcβ1-6)GalNAcol
T12	AC	TM	34.8	EIC (975.30; 976.30; 977.30)±0.3 -All MS	5095918	5.8	0.7	H2N2F1Su1a	975.298	487.145	324.428	0.967	-Galβ1-3(-Galβ1-?Fucα1-?SuGlcNAcβ1-6)GalNAcol
T12	AC	TM	37.2	EIC (975.30; 976.30; 977.30)±0.3 -All MS	13663619	15.5	0.7	H2N2F1Su1b	975.298	487.145	324.428	1.033	-Galβ1-3(-Galβ1-?Fucα1-?SuGlcNAcβ1-6)GalNAcol
C9	C	C	39.9	EIC (975.30; 976.30; 977.30)±0.3 -All MS	33858464	10.1	0.6	H2N2F1Su1b	975.298	487.145	324.428	1.036	-Galβ1-3(-Galβ1-?Fucα1-?SuGlcNAcβ1-6)GalNAcol
QC37	QC	QC	39.7	EIC (975.30; 976.30; 977.30)±0.3 -All MS	38397120	20.1	0.6	H2N2F1Su1b	975.298	487.145	324.428	1.037	-Galβ1-3(-Galβ1-?Fucα1-?SuGlcNAcβ1-6)GalNAcol
QC14	QC	QC	38.8	EIC (975.30; 976.30; 977.30)±0.3 -All MS	44193096	18.3	0.6	H2N2F1Su1b	975.298	487.145	324.428	1.04	-Galβ1-3(-Galβ1-?Fucα1-?SuGlcNAcβ1-6)GalNAcol
C8	C	C	37.8	EIC (975.30; 976.30; 977.30)±0.3 -All MS	17434454	13.7	0.7	H2N2F1Su1b	975.298	487.145	324.428	1.044	-Galβ1-3(-Galβ1-?Fucα1-?SuGlcNAcβ1-6)GalNAcol
C6	C	C	37.6	EIC (975.30; 976.30; 977.30)±0.3 -All MS	33193222	13.5	1.1	H2N2F1Su1b	975.298	487.145	324.428	1.044	-Galβ1-3(-Galβ1-?Fucα1-?SuGlcNAcβ1-6)GalNAcol
M19	M	TM	36.7	EIC (975.30; 976.30; 977.30)±0.3 -All MS	24109456	12.4	0.8	H2N2F1Su1b	975.298	487.145	324.428	1.046	-Galβ1-3(-Galβ1-?Fucα1-?SuGlcNAcβ1-6)GalNAcol
C5	C	C	38	EIC (975.30; 976.30; 977.30)±0.3 -All MS	30633000	12.3	0.6	H2N2F1Su1b	975.298	487.145	324.428	1.047	-Galβ1-3(-Galβ1-?Fucα1-?SuGlcNAcβ1-6)GalNAcol
C1	C	C	37.9	EIC (975.30; 976.30; 977.30)±0.3 -All MS	25111260	4.8	1.3	H2N2F1Su1b	975.298	487.145	324.428	1.047	-Galβ1-3(-Galβ1-?Fucα1-?SuGlcNAcβ1-6)GalNAcol
T10	AC	TM	37.9	EIC (975.30; 976.30; 977.30)±0.3 -All MS	27783062	9.1	0.7	H2N2F1Su1b	975.298	487.145	324.428	1.047	-Galβ1-3(-Galβ1-?Fucα1-?SuGlcNAcβ1-6)GalNAcol
C4	C	C	37.8	EIC (975.30; 976.30; 977.30)±0.3 -All MS	38152936	11.8	0.7	H2N2F1Su1b	975.298	487.145	324.428	1.047	-Galβ1-3(-Galβ1-?Fucα1-?SuGlcNAcβ1-6)GalNAcol
T11	AC	TM	37.8	EIC (975.30; 976.30; 977.30)±0.3 -All MS	3976870	2.2	0.5	H2N2F1Su1b	975.298	487.145	324.428	1.047	-Galβ1-3(-Galβ1-?Fucα1-?SuGlcNAcβ1-6)GalNAcol
C10	C	C	37.7	EIC (975.30; 976.30; 977.30)±0.3 -All MS	33661376	24.3	0.7	H2N2F1Su1b	975.298	487.145	324.428	1.047	-Galβ1-3(-Galβ1-?Fucα1-?SuGlcNAcβ1-6)GalNAcol
T2	MUC	TM	37.7	EIC (975.30; 976.30; 977.30)±0.3 -All MS	1068323392	444.4	0.6	H2N2F1Su1b	975.298	487.145	324.428	1.047	-Galβ1-3(-Galβ1-?Fucα1-?SuGlcNAcβ1-6)GalNAcol
T4	AC	TM	37.6	EIC (975.30; 976.30; 977.30)±0.3 -All MS	29193762	8.9	0.5	H2N2F1Su1b	975.298	487.145	324.428	1.047	-Galβ1-3(-Galβ1-?Fucα1-?SuGlcNAcβ1-6)GalNAcol
C7	C	C	37.3	EIC (975.30; 976.30; 977.30)±0.3 -All MS	6848033	5.1	0.6	H2N2F1Su1b	975.298	487.145	324.428	1.048	-Galβ1-3(-Galβ1-?Fucα1-?SuGlcNAcβ1-6)GalNAcol
C12	C	C	37.9	EIC (975.30; 976.30; 977.30)±0.3 -All MS	19525304	16.3	0.6	H2N2F1Su1b	975.298	487.145	324.428	1.05	-Galβ1-3(-Galβ1-?Fucα1-?SuGlcNAcβ1-6)GalNAcol
M15	M	TM	37.9	EIC (975.30; 976.30; 977.30)±0.3 -All MS	8030653	9.5	0.4	H2N2F1Su1b	975.298	487.145	324.428	1.05	-Galβ1-3(-Galβ1-?Fucα1-?SuGlcNAcβ1-6)GalNAcol
C11	C	C	37.8	EIC (975.30; 976.30; 977.30)±0.3 -All MS	31370140	21.6	0.5	H2N2F1Su1b	975.298	487.145	324.428	1.05	-Galβ1-3(-Galβ1-?Fucα1-?SuGlcNAcβ1-6)GalNAcol
QC64	QC	QC	37.5	EIC (975.30; 976.30; 977.30)±0.3 -All MS	22715586	19.9	0.6	H2N2F1Su1b	975.298	487.145	324.428	1.05	-Galβ1-3(-Galβ1-?Fucα1-?SuGlcNAcβ1-6)GalNAcol
QC21	QC	QC	38	EIC (975.30; 976.30; 977.30)±0.3 -All MS	35816552	21.7	0.6	H2N2F1Su1b	975.298	487.145	324.428	1.053	-Galβ1-3(-Galβ1-?Fucα1-?SuGlcNAcβ1-6)GalNAcol
C2	C	C	37.9	EIC (975.30; 976.30; 977.30)±0.3 -All MS	37748612	12.2	0.6	H2N2F1Su1b	975.298	487.145	324.428	1.053	-Galβ1-3(-Galβ1-?Fucα1-?SuGlcNAcβ1-6)GalNAcol
M16	M	TM	37.4	EIC (975.30; 976.30; 977.30)±0.3 -All MS	102239440	91.3	0.6	H2N2F1Su1b	975.298	487.145	324.428	1.054	-Galβ1-3(-Galβ1-?Fucα1-?SuGlcNAcβ1-6)GalNAcol
QC80	QC	QC	36.9	EIC (975.30; 976.30; 977.30)±0.3 -All MS	24565236	24.8	0.6	H2N2F1Su1b	975.298	487.145	324.428	1.054	-Galβ1-3(-Galβ1-?Fucα1-?SuGlcNAcβ1-6)GalNAcol
C2	C	C	38.3	EIC (975.30; 976.30; 977.30)±0.3 -All MS	17458130	7.8	0.4	H2N2F1Su1d	975.298	487.145	324.428	1.064	-Galβ1-3(-Galβ1-?Fucα1-?SuGlcNAcβ1-6)GalNAcol
C10	C	C	39	EIC (975.30; 976.30; 977.30)±0.3 -All MS	7488889	5.6	0.7	H2N2F1Su1e	975.298	487.145	324.428	1.083	-Gal?1-?Fuc?1-?SuGlcNAc?1-3Gal?1-3GalNAcol
M16	M	TM	38.8	EIC (975.30; 976.30; 977.30)±0.3 -All MS	73429704	45.5	0.7	H2N2F1Su1e	975.298	487.145	324.428	1.093	-Gal?1-?Fuc?1-?SuGlcNAc?1-3Gal?1-3GalNAcol
M19	M	TM	38.4	EIC (975.30; 976.30; 977.30)±0.3 -All MS	11749771	6.7	0.6	H2N2F1Su1e	975.298	487.145	324.428	1.094	-Gal?1-?Fuc?1-?SuGlcNAc?1-3Gal?1-3GalNAcol
T3	MUC	TM	37.8	EIC (983.36; 984.36; 985.36)±0.3 -All MS	24850050	11	0.5	H2N1F1S1	983.357	491.175	327.114	1.041	-Galα1-3Fucα1-2Galβ1-3(-NeuAcaα2-6)GalNAcol
T3	MUC	TM	41.3	EIC (993.39; 994.39; 995.39)±0.3 -All MS	403309184	186.1	0.6	H1N4	993.389	496.191	330.458	1.138	NID
T4	AC	TM	41.1	EIC (993.39; 994.39; 995.39)±0.3 -All MS	33793824	8.7	0.6	H1N4	993.389	496.191	330.458	1.145	NID
T8	AC	TM	41.1	EIC (993.39; 994.39; 995.39)±0.3 -All MS	10603654	8.5	0.6	H1N4	993.389	496.191	330.458	1.151	NID
M15	M	TM	41.7	EIC (993.39; 994.39; 995.39)±0.3 -All MS	20891866	17.1	0.7	H1N4	993.389	496.191	330.458	1.155	NID
M18	M	TM	40.9	EIC (993.39; 994.39; 995.39)±0.3 -All MS	30017382	29.7	0.6	H1N4	993.389	496.191	330.458	1.162	NID
C1	C	C	41.6	EIC (1016.32; 1017.33; 1018.33)±0.3 -All MS	19712642	7.8	0.6	H1N3F1Su1	1016.32	507.659	338.103	1.149	-GalNAcα1-3Fucα1-2Galβ1-3(-SuGlcNAcβ1-6)GalNAcol
T2	MUC	TM	41.4	EIC (1016.32; 1017.33; 1018.33)±0.3 -All MS	61819040	26.6	0.7	H1N3F1Su1	1016.32	507.659	338.103	1.15	-GalNAcα1-3Fucα1-2Galβ1-3(-SuGlcNAcβ1-6)GalNAcol
C9	C	C	34.9	EIC (1024.38; 1025.39; 1026.39)±0.3 -All MS	62750896	22.7	0.6	H1N2F1S1a	1024.38	511.688	340.79	0.906	-Galβ1-?Fucα1-?GlcNAcβ1-3(-NeuAcaα2-6)GalNAcol
C6	C	C	32.7	EIC (1024.38; 1025.39; 1026.39)±0.3 -All MS	58757324	44.6	0.6	H1N2F1S1a	1024.38	511.688	340.79	0.908	-Galβ1-?Fucα1-?GlcNAcβ1-3(-NeuAcaα2-6)GalNAcol
QC37	QC	QC	34.8	EIC (1024.38; 1025.39; 1026.39)±0.3 -All MS	12909867	10.7	0.5	H1N2F1S1a	1024.38	511.688	340.79	0.909	-Galβ1-?Fucα1-?GlcNAcβ1-3(-NeuAcaα2-6)GalNAcol
C10	C	C	32.9	EIC (1024.38; 1025.39; 1026.39)±0.3 -All MS	58283508	36.4	0.7	H1N2F1S1a	1024.38	511.688	340.79	0.914	-Galβ1-?Fucα1-?GlcNAcβ1-3(-NeuAcaα2-6)GalNAcol
T2	MUC	TM	32.9	EIC (1024.38; 1025.39; 1026.39)±0.3 -All MS	43475036	19	0.6	H1N2F1S1a	1024.38	511.688	340.79	0.914	-Galβ1-?Fucα1-?GlcNAcβ1-3(-NeuAcaα2-6)GalNAcol
C4	C	C	33	EIC (1024.38; 1025.39; 1026.39)±0.3 -All MS	45494900	14.5	0.7	H1N2F1S1a	1024.38	511.688	340.79	0.914	-Galβ1-?Fucα1-?GlcNAcβ1-3(-NeuAcaα2-6)GalNAcol
C1	C	C	33.1	EIC (1024.38; 1025.39; 1026.39)±0.3 -All MS	64230400	22.9	0.6	H1N2F1S1a	1024.38	511.688	340.79	0.914	-Galβ1-?Fucα1-?GlcNAcβ1-3(-NeuAcaα2-6)GalNAcol
C3	C	C	33.2	EIC (1024.38; 1025.39; 1026.39)±0.3 -All MS	39847660	23.9	0.7	H1N2F1S1a	1024.38	511.688	340.79	0.915	-Galβ1-?Fucα1-?GlcNAcβ1-3(-NeuAcaα2-6)GalNAcol
C7	C	C	32.6	EIC (1024.38; 1025.39; 1026.39)±0.3 -All MS	26764620	26.9	0.6	H1N2F1S1a	1024.38	511.688	340.79	0.916	-Galβ1-?Fucα1-?GlcNAcβ1-3(-NeuAcaα2-6)GalNAcol
QC64	QC	QC	32.7	EIC (1024.38; 1025.39; 1026.39)±0.3 -All MS	11960679	14.9	0.6	H1N2F1S1a	1024.38	511.688	340.79	0.916	-Galβ1-?Fucα1-?GlcNAcβ1-3(-NeuAcaα2-6)GalNAcol
C2	C	C	33	EIC (1024.38; 1025.39; 1026.39)±0.3 -All MS	127738000	37.8	0.6	H1N2F1S1a	1024.38	511.688	340.79	0.917	-Galβ1-?Fucα1-?GlcNAcβ1-3(-NeuAcaα2-6)GalNAcol
QC14	QC	QC	34.2	EIC (1024.38; 1025.39; 1026.39)±0.3 -All MS	15616566	8.8	0.7	H1N2F1S1a	1024.38	511.688	340.79	0.917	-Galβ1-?Fucα1-?GlcNAcβ1-3(-NeuAcaα2-6)GalNAcol
C8	C	C	33.2	EIC (1024.38; 1025.39; 1026.39)±0.3 -All MS	11443415	11.2	0.5	H1N2F1S1a	1024.38	511.688	340.79	0.917	-Galβ1-?Fucα1-?GlcNAcβ1-3(-NeuAcaα2-6)GalNAcol
QC80	QC	QC	32.1	EIC (1024.38; 1025.39; 1026.39)±0.3 -All MS	7055028	8.8	0.6	H1N2F1S1a	1024.38	511.688	340.79	0.917	-Galβ1-?Fucα1-?GlcNAcβ1-3(-NeuAcaα2-6)GalNAcol
C5	C	C	33.3	EIC (1024.38; 1025.39; 1026.39)±0.3 -All MS	68308904	23.6	0.6	H1N2F1S1a	1024.38	511.688	340.79	0.917	-Galβ1-?Fucα1-?GlcNAcβ1-3(-NeuAcaα2-6)GalNAcol
M16	M	TM	32.6	EIC (1024.38; 1025.39; 1026.39)±0.3 -All MS	4935082	4.5	0.5	H1N2F1S1a	1024.38	511.688	340.79	0.918	-Galβ1-?Fucα1-?GlcNAcβ1-3(-NeuAcaα2-6)GalNAcol
TECH3	TECH	TECH	33	EIC (1024.38; 1025.39; 1026.39)±0.3 -All MS	16532106	8.5	0.8	H1N2F1S1a	1024.38	511.688	340.79	0.919	-Galβ1-?Fucα1-?GlcNAcβ1-3(-NeuAcaα2-6)GalNAcol
C11	C	C	33.1	EIC (1024.38; 1025.39; 1026.39)±0.3 -All MS	116296048	59	0.6	H1N2F1S1a	1024.38	511.688	340.79	0.919	-Galβ1-?Fucα1-?GlcNAcβ1-3(-NeuAcaα2-6)GalNAcol
TECH2	TECH	TECH	33.3	EIC (1024.38; 1025.39; 1026.39)±0.3 -All MS	23033036	16	0.6	H1N2F1S1a	1024.38	511.688	340.79	0.92	-Galβ1-?Fucα1-?GlcNAcβ1-3(-NeuAcaα2-6)GalNAcol
C12	C	C	33.3	EIC (1024.38; 1025.39; 1026.39)±0.3 -All MS	55122796	69.6	0.5	H1N2F1S1a	1024.38	511.688	340.79	0.922	-Galβ1-?Fucα1-?GlcNAcβ1-3(-NeuAcaα2-6)GalNAcol
QC21	QC	QC	33.3	EIC (1024.38; 1025.39; 1026.39)±0.3 -All MS	14265462	8.1	0.6	H1N2F1S1a	1024.38	511.688	340.79	0.922	-Galβ1-?Fucα1-?GlcNAcβ1-3(-NeuAcaα2-6)GalNAcol
T11	AC	TM	33.3	EIC (1024.38; 1025.39; 1026.39)±0.3 -All MS	7797871	3.8	0.6	H1N2F1S1a	1024.38	511.688	340.79	0.922	-Galβ1-?Fucα1-?GlcNAcβ1-3(-NeuAcaα2-6)GalNAcol
TECH1	TECH	TECH	33.3	EIC (1024.38; 1025.39; 1026.39)±0.3 -All MS	29705286	12.1	0.7	H1N2F1S1a	1024.38	511.688	340.79	0.922	-Galβ1-?Fucα1-?GlcNAcβ1-3(-NeuAcaα2-6)GalNAcol
T6	AC	TM	37.7	EIC (1024.38; 1025.39; 1026.39)±0.3 -All MS	7215669	4.3	0.6	H1N2F1S1b	1024.38	511.688	340.79	1.03	-Galβ1-?Fucα1-?GlcNAcβ1-3(-NeuAcaα2-6)GalNAcol
C3	C	C	37.5	EIC (1024.38; 1025.39; 1026.39)±0.3 -All MS	49540564	26.8	0.7	H1N2F1S1b	1024.38	511.688	340.79	1.033	-Galβ1-?Fucα1-?GlcNAcβ1-3(-NeuAcaα2-6)GalNAcol
T3	MUC	TM	37.5	EIC (1024.38; 1025.39; 1026.39)±0.3 -All MS	38242052	22.2	0.6	H1N2F1S1b	1024.38	511.688	340.79	1.033	-Galβ1-?Fucα1-?GlcNAcβ1-3(-NeuAcaα2-6)GalNAcol
C10	C	C	37.2	EIC (1024.38; 1025.39; 1026.39)±0.3 -All MS	17852922	9.7	0.7	H1N2F1S1b	1024.38	511.688	340.79	1.033	-Galβ1-?Fucα1-?GlcNAcβ1-3(-NeuAcaα2-6)GalNAcol
C6	C	C	37.2	EIC (1024.38; 1025.39; 1026.39)±0.3 -All MS	18461058	13.2	0.7	H1N2F1S1b	1024.38	511.688	340.79	1.033	-Galβ1-?Fucα1-?GlcNAcβ1-3(-NeuAcaα2-6)GalNAcol
C5	C	C	37.6	EIC (1024.38; 1025.39; 1026.39)±0.3 -All MS	12300029	4	0.7	H1N2F1S1b	1024.38	511.688	340.79	1.036	-Galβ1-?Fucα1-?GlcNAcβ1-3(-NeuAcaα2-6)GalNAcol
C8	C	C	37.5	EIC (1024.38; 1025.39; 1026.39)±0.3 -All MS	10339314	8.6	0.6	H1N2F1S1b	1024.38	511.688	340.79	1.036	-Galβ1-?Fucα1-?GlcNAcβ1-3(-NeuAcaα2-6)GalNAcol
C11	C	C	37.3	EIC (1024.38; 1025.39; 1026.39)±0.3 -All MS	20585792	9.9	0.6	H1N2F1S1b	1024.38	511.688	340.79	1.036	-Galβ1-?Fucα1-?GlcNAcβ1-3(-NeuAcaα2-6)GalNAcol
C2	C	C	37.3	EIC (1024.38; 1025.39; 1026.39)±0.3 -All MS	24449436	5.4	0.9	H1N2F1S1b	1024.38	511.688	340.79	1.036	-Galβ1-?Fucα1-?GlcNAcβ1-3(-NeuAcaα2-6)GalNAcol
T2	MUC	TM	37.3	EIC (1024.38; 1025.39; 1026.39)±0.3 -All MS	28307088	12.9	0.6	H1N2F1S1b	1024.38	511.688	340.79	1.036	-Galβ1-?Fucα1-?GlcNAcβ1-3(-NeuAcaα2-6)GalNAcol
C7	C	C	36.9	EIC (1024.38; 1025.39; 1026.39)±0.3 -All MS	53027704	51.4	0.6	H1N2F1S1b	1024.38	511.688	340.79	1.037	-Galβ1-?Fucα1-?GlcNAcβ1-3(-NeuAcaα2-6)GalNAcol
C12	C	C	37.5	EIC (1024.38; 1025.39; 1026.39)±0.3 -All MS	32787290	38.4	0.6	H1N2F1S1b	1024.38	511.688	340.79	1.039	-Galβ1-?Fucα1-?GlcNAcβ1-3(-NeuAcaα2-6)GalNAcol
M16	M	TM	37.1	EIC (1024.38; 1025.39; 1026.39)±0.3 -All MS	14863179	12.9	0.6	H1N2F1S1b	1024.38	511.688	340.79	1.045	-Galβ1-?Fucα1-?GlcNAcβ1-3(-NeuAcaα2-6)GalNAcol
C3	C	C	39.6	EIC (1024.38; 1025.39; 1026.39)±0.3 -All MS	6047868	6.1	0.4	H1N2F1S1c	1024.38	511.688	340.79	1.091	NID
C12	C	C	45.4	EIC (1024.38; 1025.39; 1026.39)±0.3 -All MS	19086488	19.2	0.7	H1N2F1S1d	1024.38	511.688	340.79	1.258	-Fucα1-2Galβ1-?GlcNAcβ1-3(-NeuAcaα2-6)GalNAcol
TECH2	TECH	TECH	45.6	EIC (1024.38; 1025.39; 1026.39)±0.3 -All MS	33368778	22.5	0.6	H1N2F1S1d	1024.38	511.688	340.79	1.26	-Fucα1-2Galβ1-?GlcNAcβ1-3(-NeuAcaα2-6)GalNAcol
TECH1	TECH	TECH	45.5	EIC (1024.38; 1025.39; 1026.39)±0.3 -All MS	59988268	21.1	0.7	H1N2F1S1d	1024.38	511.688	340.79	1.26	-Fucα1-2Galβ1-?GlcNAcβ1-3(-NeuAcaα2-6)GalNAcol
TECH3	TECH	TECH	45.3	EIC (1024.38; 1025.39; 1026.39)±0.3 -All MS	31941708	22.4	0.6	H1N2F1S1d	1024.38	511.688	340.79	1.262	-Fucα1-2Galβ1-?GlcNAcβ1-3(-NeuAcaα2-6)GalNAcol
M16	M	TM	44	EIC (1040.38; 1041.38; 1042.38)±0.3 -All MS	15485026	13.4	0.6	H2N2S1a	1040.38	519.686	346.121	1.239	-Galβ1-3(-NeuAcaα2-6Galβ1-?GlcNAcβ1-6)GalNAcol
M21	M	TM	43.6	EIC (1040.38; 1041.38; 1042.38)±0.3 -All MS	8404974	7.2	0.9	H2N2S1a	1040.38	519.686	346.121	1.242	-Galβ1-3(-NeuAcaα2-6Galβ1-?GlcNAcβ1-6)GalNAcol
C9	C	C	49.4	EIC (1040.38; 1041.38; 1042.38)±0.3 -All MS	25823066	10.6	0.7	H2N2S1b	1040.38	519.686	346.121	1.283	-NeuAcaα2-3Galβ1-3(-Galβ1-?GlcNAcβ1-6)GalNAcol
QC37	QC	QC	49.2	EIC (1040.38; 1041.38; 1042.38)±0.3 -All MS	35324396	20.7	0.6	H2N2S1b	1040.38	519.686	346.121	1.285	-NeuAcaα2-3Galβ1-3(-Galβ1-?GlcNAcβ1-6)GalNAcol
T1	AC	TM	51.9	EIC (1040.38; 1041.38; 1042.38)±0.3 -All MS	101217104	18.6	0.6	H2N2S1b	1040.38	519.686	346.121	1.288	-NeuAcaα2-3Galβ1-3(-Galβ1-?GlcNAcβ1-6)GalNAcol
QC14	QC	QC	48.1	EIC (1040.38; 1041.38; 1042.38)±0.3 -All MS	34683300	17.7	0.6	H2N2S1b	1040.38	519.686	346.121	1.29	-NeuAcaα2-3Galβ1-3(-Galβ1-?GlcNAcβ1-6)GalNAcol
T6	AC	TM	47.8	EIC (1040.38; 1041.38; 1042.38)±0.3 -All MS	54403656	33.9	0.6	H2N2S1b	1040.38	519.686	346.121	1.306	-NeuAcaα2-3Galβ1-3(-Galβ1-?GlcNAcβ1-6)GalNAcol
ST4	ST	S	47.6	EIC (1040.38; 1041.38; 1042.38)±0.3 -All MS	51957512	17.6	0.7	H2N2S1b	1040.38	519.686	346.121	1.308	-NeuAcaα2-3Galβ1-3(-Galβ1-?GlcNAcβ1-6)GalNAcol
C3	C	C	47.5	EIC (1040.38; 1041.38; 1042.38)±0.3 -All MS	20987508	11.3	0.7	H2N2S1b	1040.38	519.686	346.121	1.309	-NeuAcaα2-3Galβ1-3(-Galβ1-?GlcNAcβ1-6)GalNAcol
T9	AC	TM	47.4	EIC (1040.38; 1041.38; 1042.38)±0.3 -All MS	10433119	6.6	0.7	H2N2S1b	1040.38	519.686	346.121	1.309	-NeuAcaα2-3Galβ1-3(-Galβ1-?GlcNAcβ1-6)GalNAcol
T11	AC	TM	47.3	EIC (1040.38; 1041.38; 1042.38)±0.3 -All MS	39671416	19.8	0.6	H2N2S1b	1040.38	519.686	346.121	1.31	-NeuAcaα2-3Galβ1-3(-Galβ1-?GlcNAcβ1-6)GalNAcol
C5	C	C	47.6	EIC (1040.38; 1041.38; 1042.38)±0.3 -All MS	20245992	9.1	0.5	H2N2S1b	1040.38	519.686	346.121	1.311	-NeuAcaα2-3Galβ1-3(-Galβ1-?GlcNAcβ1-6)GalNAcol
T3	MUC	TM	47.6	EIC (1040.38; 1041.38; 1042.38)±0.3 -All MS	20893380	8.8	0.7	H2N2S1b	1040.38	519.686	346.121	1.311	-NeuAcaα2-3Galβ1-3(-Galβ1-?GlcNAcβ1-6)GalNAcol
C1	C	C	47.5	EIC (1040.38; 1041.38; 1042.38)±0.3 -All MS	47957276	20.8	0.6	H2N2S1b	1040.38	519.686	346.121	1.312	-NeuAcaα2-3Galβ1-3(-Galβ1-?GlcNAcβ1-6)GalNAcol
C8	C	C	47.5	EIC (1040.38; 1041.38; 1042.38)±0.3 -All MS	21405152	20.2	0.6	H2N2S1b	1040.38	519.686	346.121	1.312	-NeuAcaα2-3Galβ1-3(-Galβ1-?GlcNAcβ1-6)GalNAcol
ST12	ST	S	47.4	EIC (1040.38; 1041.38; 1042.38)±0.3 -All MS	176000000	114.4	0.6	H2N2S1b	1040.38	519.686	346.121	1.313	-NeuAcaα2-3Galβ1-3(-Galβ1-?GlcNAcβ1-6)GalNAcol
C12	C	C	47.4	EIC (1040.38; 1041.38; 1042.38)±0.3 -All MS	18529674	22.5	0.5	H2N2S1b	1040.38	519.686	346.121	1.313	-NeuAcaα2-3Galβ1-3(-Galβ1-?GlcNAcβ1-6)GalNAcol
C11	C	C	47.3	EIC (1040.38; 1041.38; 1042.38)±0.3 -All MS	43309384	23.4	0.8	H2N2S1b	1040.38	519.686	346.121	1.314	-NeuAcaα2-3Galβ1-3(-Galβ1-?GlcNAcβ1-6)GalNAcol
C6	C	C	47.3	EIC (1040.38; 1041.38; 1042.38)±0.3 -All MS	33648540	26.3	0.6	H2N2S1b	1040.38	519.686	346.121	1.314	-NeuAcaα2-3Galβ1-3(-Galβ1-?GlcNAcβ1-6)GalNAcol
T12	AC	TM	47.3	EIC (1040.38; 1041.38; 1042.38)±0.3 -All MS	69504648	58.3	0.6	H2N2S1b	1040.38	519.686	346.121	1.314	-NeuAcaα2-3Galβ1-3(-Galβ1-?GlcNAcβ1-6)GalNAcol
T5	NEK	TM	47.6	EIC (1040.38; 1041.38; 1042.38)±0.3 -All MS	18768668	9.9	0.7	H2N2S1b	1040.38	519.686	346.121	1.315	-NeuAcaα2-3Galβ1-3(-Galβ1-?GlcNAcβ1-6)GalNAcol
TECH2	TECH	TECH	47.6	EIC (1040.38; 1041.38; 1042.38)±0.3 -All MS	38144980	38.4	0.5	H2N2S1b	1040.38	519.686	346.121	1.315	-NeuAcaα2-3Galβ1-3(-Galβ1-?GlcNAcβ1-6)GalNAcol
C4	C	C	47.5	EIC (1040.38; 1041.38; 1042.38)±0.3 -All MS	45568140	13.4	0.7	H2N2S1b	1040.38	519.686	346.121	1.316	-NeuAcaα2-3Galβ1-3(-Galβ1-?GlcNAcβ1-6)GalNAcol
M15	M	TM	47.5	EIC (1040.38; 1041.38; 1042.38)±0.3 -All MS	27238342	23.5	0.7	H2N2S1b	1040.38	519.686	346.121	1.316	-NeuAcaα2-3Galβ1-3(-Galβ1-?GlcNAcβ1-6)GalNAcol
QC21	QC	QC	47.5	EIC (1040.38; 1041.38; 1042.38)±0.3 -All MS	28154138	23.1	0.6	H2N2S1b	1040.38	519.686	346.121	1.316	-NeuAcaα2-3Galβ1-3(-Galβ1-?GlcNAcβ1-6)GalNAcol
TECH1	TECH	TECH	47.5	EIC (1040.38; 1041.38; 1042.38)±0.3 -All MS	53412800	22.2	0.7	H2N2S1b	1040.38	519.686	346.121	1.316	-NeuAcaα2-3Galβ1-3(-Galβ1-?GlcNAcβ1-6)GalNAcol
C10	C	C	47.4	EIC (1040.38; 1041.38; 1042.38)±0.3 -All MS	23428428	21.2	0.6	H2N2S1b	1040.38	519.686	346.121	1.317	-NeuAcaα2-3Galβ1-3(-Galβ1-?GlcNAcβ1-6)GalNAcol
C2	C	C	47.4	EIC (1040.38; 1041.38; 1042.38)±0.3 -All MS	45876220	12.6	0.7	H2N2S1b	1040.38	519.686	346.121	1.317	-NeuAcaα2-3Galβ1-3(-Galβ1-?GlcNAcβ1-6)GalNAcol
T4	AC	TM	47.3	EIC (1040.38; 1041.38; 1042.38)±0.3 -All MS	93310904	30.9	0.5	H2N2S1b	1040.38	519.686	346.121	1.318	-NeuAcaα2-3Galβ1-3(-Galβ1-?GlcNAcβ1-6)GalNAcol
ST6	ST	S	47.3	EIC (1040.38; 1041.38; 1042.38)±0.3 -All MS	80253680	60.5	0.6	H2N2S1b	1040.38	519.686	346.121	1.318	-NeuAcaα2-3Galβ1-3(-Galβ1-?GlcNAcβ1-6)GalNAcol
ST7	ST	S	47.3	EIC (1040.38; 1041.38; 1042.38)±0.3 -All MS	67924704	46	0.5	H2N2S1b	1040.38	519.686	346.121	1.318	-NeuAcaα2-3Galβ1-3(-Galβ1-?GlcNAcβ1-6)GalNAcol
T7	AC	TM	47.2	EIC (1040.38; 1041.38; 1042.38)±0.3 -All MS	25224460	13.7	0.7	H2N2S1b	1040.38	519.686	346.121	1.318	-NeuAcaα2-3Galβ1-3(-Galβ1-?GlcNAcβ1-6)GalNAcol
T2	MUC	TM	47.5	EIC (1040.38; 1041.38; 1042.38)±0.3 -All MS	63130744	32.6	0.6	H2N2S1b	1040.38	519.686	346.121	1.319	-NeuAcaα2-3Galβ1-3(-Galβ1-?GlcNAcβ1-6)GalNAcol
TECH3	TECH	TECH	47.4	EIC (1040.38; 1041.38; 1042.38)±0.3 -All MS	23771962	14.1	0.7	H2N2S1b	1040.38	519.686	346.121	1.32	-NeuAcaα2-3Galβ1-3(-Galβ1-?GlcNAcβ1-6)GalNAcol
QC64	QC	QC	47.2	EIC (1040.38; 1041.38; 1042.38)±0.3 -All MS	21397546	25.9	0.5	H2N2S1b	1040.38	519.686	346.121	1.322	-NeuAcaα2-3Galβ1-3(-Galβ1-?GlcNAcβ1-6)GalNAcol
T8	AC	TM	47.2	EIC (1040.38; 1041.38; 1042.38)±0.3 -All MS	14546832	10.2	0.8	H2N2S1b	1040.38	519.686	346.121	1.322	-NeuAcaα2-3Galβ1-3(-Galβ1-?GlcNAcβ1-6)GalNAcol
C7	C	C	47.1	EIC (1040.38; 1041.38; 1042.38)±0.3 -All MS	13372065	10.6	0.6	H2N2S1b	1040.38	519.686	346.121	1.323	-NeuAcaα2-3Galβ1-3(-Galβ1-?GlcNAcβ1-6)GalNAcol
ST11	ST	S	46.8	EIC (1040.38; 1041.38; 1042.38)±0.3 -All MS	198000000	115.8	0.5	H2N2S1b	1040.38	519.686	346.121	1.326	-NeuAcaα2-3Galβ1-3(-Galβ1-?GlcNAcβ1-6)GalNAcol
M16	M	TM	47.1	EIC (1040.38; 1041.38; 1042.38)±0.3 -All MS	15185446	15.6	0.5	H2N2S1b	1040.38	519.686	346.121	1.327	-NeuAcaα2-3Galβ1-3(-Galβ1-?GlcNAcβ1-6)GalNAcol
M17	M	TM	46.8	EIC (1040.38; 1041.38; 1042.38)±0.3 -All MS	15068753	6.5	0.9	H2N2S1b	1040.38	519.686	346.121	1.33	-NeuAcaα2-3Galβ1-3(-Galβ1-?GlcNAcβ1-6)GalNAcol
M18	M	TM	46.8	EIC (1040.38; 1041.38; 1042.38)±0.3 -All MS	8454670	6.5	0.7	H2N2S1b	1040.38	519.686	346.121	1.33	-NeuAcaα2-3Galβ1-3(-Galβ1-?GlcNAcβ1-6)GalNAcol
QC80	QC	QC	46.6	EIC (1040.38; 1041.38; 1042.38)±0.3 -All MS	17848698	15	0.7	H2N2S1b	1040.38	519.686	346.121	1.331	-NeuAcaα2-3Galβ1-3(-Galβ1-?GlcNAcβ1-6)GalNAcol
IM	SC	S	46.6	EIC (1040.38; 1041.38; 1042.38)±0.3 -All MS	84419176	44.2	0.6	H2N2S1b	1040.38	519.686	346.121	1.331	-NeuAcaα2-3Galβ1-3(-Galβ1-?GlcNAcβ1-6)GalNAcol
SM19	SM	S	46.8	EIC (1040.38; 1041.38; 1042.38)±0.3 -All MS	134000000	128	0.5	H2N2S1b	1040.38	519.686	346.121	1.333	-NeuAcaα2-3Galβ1-3(-Galβ1-?GlcNAcβ1-6)GalNAcol
M19	M	TM	46.8	EIC (1040.38; 1041.38; 1042.38)±0.3 -All MS	89816264	60.5	0.6	H2N2S1b	1040.38	519.686	346.121	1.333	-NeuAcaα2-3Galβ1-3(-Galβ1-?GlcNAcβ1-6)GalNAcol
SM21	SM	S	46.9	EIC (1040.38; 1041.38; 1042.38)±0.3 -All MS	44273124	22.8	0.7	H2N2S1b	1040.38	519.686	346.121	1.336	-NeuAcaα2-3Galβ1-3(-Galβ1-?GlcNAcβ1-6)GalNAcol
M21	M	TM	46.9	EIC (1040.38; 1041.38; 1042.38)±0.3 -All MS	27899938	30.9	0.6	H2N2S1b	1040.38	519.686	346.121	1.336	-NeuAcaα2-3Galβ1-3(-Galβ1-?GlcNAcβ1-6)GalNAcol
T3	MUC	TM	51.7	EIC (1040.38; 1041.38; 1042.38)±0.3 -All MS	34380664	16.3	0.6	H2N2S1f	1040.38	519.686	346.121	1.424	NID
QC37	QC	QC	55.3	EIC (1040.38; 1041.38; 1042.38)±0.3 -All MS	50716916	30.1	0.6	H2N2S1d	1040.38	519.686	346.121	1.444	-Galβ1-3(-NeuAcaα2-3Galβ1-4GlcNAcβ1-6)GalNAcol
QC14	QC	QC	54.1	EIC (1040.38; 1041.38; 1042.38)±0.3 -All MS	54188760	30.6	0.5	H2N2S1d	1040.38	519.686	346.121	1.45	-Galβ1-3(-NeuAcaα2-3Galβ1-4GlcNAcβ1-6)GalNAcol
T6	AC	TM	53.8	EIC (1040.38; 1041.38; 1042.38)±0.3 -All MS	26331554	17.7	0.5	H2N2S1d	1040.38	519.686	346.121	1.47	-Galβ1-3(-NeuAcaα2-3Galβ1-4GlcNAcβ1-6)GalNAcol
T9	AC	TM	53.3	EIC (1040.38; 1041.38; 1042.38)±0.3 -All MS	8054358	5.7	0.7	H2N2S1d	1040.38	519.686	346.121	1.472	-Galβ1-3(-NeuAcaα2-3Galβ1-4GlcNAcβ1-6)GalNAcol
ST4	ST	S	53.6	EIC (1040.38; 1041.38; 1042.38)±0.3 -All MS	27650586	8	0.6	H2N2S1d	1040.38	519.686	346.121	1.473	-Galβ1-3(-NeuAcaα2-3Galβ1-4GlcNAcβ1-6)GalNAcol
T3	MUC	TM	53.5	EIC (1040.38; 1041.38; 1042.38)±0.3 -All MS	718209344	394.9	0.5	H2N2S1d	1040.38	519.686	346.121	1.474	-Galβ1-3(-NeuAcaα2-3Galβ1-4GlcNAcβ1-6)GalNAcol
TECH2	TECH	TECH	53.4	EIC (1040.38; 1041.38; 1042.38)±0.3 -All MS	16130357	9.8	0.8	H2N2S1d	1040.38	519.686	346.121	1.475	-Galβ1-3(-NeuAcaα2-3Galβ1-4GlcNAcβ1-6)GalNAcol
ST12	ST	S	53.3	EIC (1040.38; 1041.38; 1042.38)±0.3 -All MS	322000000	207.8	0.6	H2N2S1d	1040.38	519.686	346.121	1.476	-Galβ1-3(-NeuAcaα2-3Galβ1-4GlcNAcβ1-6)GalNAcol
C12	C	C	53.3	EIC (1040.38; 1041.38; 1042.38)±0.3 -All MS	25418976	27.8	0.6	H2N2S1d	1040.38	519.686	346.121	1.476	-Galβ1-3(-NeuAcaα2-3Galβ1-4GlcNAcβ1-6)GalNAcol
M15	M	TM	53.4	EIC (1040.38; 1041.38; 1042.38)±0.3 -All MS	27426882	27.3	0.6	H2N2S1d	1040.38	519.686	346.121	1.479	-Galβ1-3(-NeuAcaα2-3Galβ1-4GlcNAcβ1-6)GalNAcol
QC21	QC	QC	53.4	EIC (1040.38; 1041.38; 1042.38)±0.3 -All MS	44279304	28.9	0.7	H2N2S1d	1040.38	519.686	346.121	1.479	-Galβ1-3(-NeuAcaα2-3Galβ1-4GlcNAcβ1-6)GalNAcol
TECH1	TECH	TECH	53.4	EIC (1040.38; 1041.38; 1042.38)±0.3 -All MS	17416940	6.9	0.7	H2N2S1d	1040.38	519.686	346.121	1.479	-Galβ1-3(-NeuAcaα2-3Galβ1-4GlcNAcβ1-6)GalNAcol
T12	AC	TM	53.4	EIC (1040.38; 1041.38; 1042.38)±0.3 -All MS	24354100	26.1	0.5	H2N2S1d	1040.38	519.686	346.121	1.483	-Galβ1-3(-NeuAcaα2-3Galβ1-4GlcNAcβ1-6)GalNAcol
T2	MUC	TM	53.4	EIC (1040.38; 1041.38; 1042.38)±0.3 -All MS	193517040	107.5	0.6	H2N2S1d	1040.38	519.686	346.121	1.483	-Galβ1-3(-NeuAcaα2-3Galβ1-4GlcNAcβ1-6)GalNAcol
T4	AC	TM	53.3	EIC (1040.38; 1041.38; 1042.38)±0.3 -All MS	38708852	10.6	0.7	H2N2S1d	1040.38	519.686	346.121	1.485	-Galβ1-3(-NeuAcaα2-3Galβ1-4GlcNAcβ1-6)GalNAcol
ST7	ST	S	53.3	EIC (1040.38; 1041.38; 1042.38)±0.3 -All MS	76679792	40.4	0.7	H2N2S1d	1040.38	519.686	346.121	1.485	-Galβ1-3(-NeuAcaα2-3Galβ1-4GlcNAcβ1-6)GalNAcol
T7	AC	TM	53.2	EIC (1040.38; 1041.38; 1042.38)±0.3 -All MS	14622813	10.1	0.5	H2N2S1d	1040.38	519.686	346.121	1.486	-Galβ1-3(-NeuAcaα2-3Galβ1-4GlcNAcβ1-6)GalNAcol
ST6	ST	S	53.4	EIC (1040.38; 1041.38; 1042.38)±0.3 -All MS	41981056	28.8	0.7	H2N2S1d	1040.38	519.686	346.121	1.487	-Galβ1-3(-NeuAcaα2-3Galβ1-4GlcNAcβ1-6)GalNAcol
TECH3	TECH	TECH	53.4	EIC (1040.38; 1041.38; 1042.38)±0.3 -All MS	4185086	3.4	0.6	H2N2S1d	1040.38	519.686	346.121	1.487	-Galβ1-3(-NeuAcaα2-3Galβ1-4GlcNAcβ1-6)GalNAcol
QC64	QC	QC	53.2	EIC (1040.38; 1041.38; 1042.38)±0.3 -All MS	29531382	31.7	0.6	H2N2S1d	1040.38	519.686	346.121	1.49	-Galβ1-3(-NeuAcaα2-3Galβ1-4GlcNAcβ1-6)GalNAcol
ST11	ST	S	52.8	EIC (1040.38; 1041.38; 1042.38)±0.3 -All MS	358000000	175.5	0.6	H2N2S1d	1040.38	519.686	346.121	1.496	-Galβ1-3(-NeuAcaα2-3Galβ1-4GlcNAcβ1-6)GalNAcol
M16	M	TM	53.1	EIC (1040.38; 1041.38; 1042.38)±0.3 -All MS	57041664	56.9	0.5	H2N2S1d	1040.38	519.686	346.121	1.496	-Galβ1-3(-NeuAcaα2-3Galβ1-4GlcNAcβ1-6)GalNAcol
M17	M	TM	52.8	EIC (1040.38; 1041.38; 1042.38)±0.3 -All MS	27011608	16.5	0.5	H2N2S1d	1040.38	519.686	346.121	1.5	-Galβ1-3(-NeuAcaα2-3Galβ1-4GlcNAcβ1-6)GalNAcol
M18	M	TM	52.8	EIC (1040.38; 1041.38; 1042.38)±0.3 -All MS	12115239	10	0.7	H2N2S1d	1040.38	519.686	346.121	1.5	-Galβ1-3(-NeuAcaα2-3Galβ1-4GlcNAcβ1-6)GalNAcol
M19	M	TM	52.7	EIC (1040.38; 1041.38; 1042.38)±0.3 -All MS	28192756	19.9	0.6	H2N2S1d	1040.38	519.686	346.121	1.501	-Galβ1-3(-NeuAcaα2-3Galβ1-4GlcNAcβ1-6)GalNAcol
IM	SC	S	52.6	EIC (1040.38; 1041.38; 1042.38)±0.3 -All MS	15926272	7.5	0.6	H2N2S1d	1040.38	519.686	346.121	1.503	-Galβ1-3(-NeuAcaα2-3Galβ1-4GlcNAcβ1-6)GalNAcol
QC80	QC	QC	52.6	EIC (1040.38; 1041.38; 1042.38)±0.3 -All MS	28606652	31.9	0.5	H2N2S1d	1040.38	519.686	346.121	1.503	-Galβ1-3(-NeuAcaα2-3Galβ1-4GlcNAcβ1-6)GalNAcol
M21	M	TM	52.8	EIC (1040.38; 1041.38; 1042.38)±0.3 -All MS	74080440	89.3	0.6	H2N2S1d	1040.38	519.686	346.121	1.504	-Galβ1-3(-NeuAcaα2-3Galβ1-4GlcNAcβ1-6)GalNAcol
SM21	SM	S	52.8	EIC (1040.38; 1041.38; 1042.38)±0.3 -All MS	103000000	55.5	0.6	H2N2S1d	1040.38	519.686	346.121	1.504	-Galβ1-3(-NeuAcaα2-3Galβ1-4GlcNAcβ1-6)GalNAcol
SM19	SM	S	52.8	EIC (1040.38; 1041.38; 1042.38)±0.3 -All MS	244000000	221.9	0.6	H2N2S1d	1040.38	519.686	346.121	1.504	-Galβ1-3(-NeuAcaα2-3Galβ1-4GlcNAcβ1-6)GalNAcol
T3	MUC	TM	55.7	EIC (1040.38; 1041.38; 1042.38)±0.3 -All MS	128415272	31.6	1.2	H2N2S1e	1040.38	519.686	346.121	1.534	-NeuAcaα2-3Galβ1-?GlcNAcβ1-3Galβ1-3GalNAcol
T9	AC	TM	39.2	EIC (1041.40; 1042.40; 1043.40)±0.3 -All MS	5408122	3.7	0.7	H2N2F2c	1041.4	520.196	346.462	1.083	NID
T2	MUC	TM	39.7	EIC (1055.25; 1056.26; 1057.26; 527.12; 527.62; 528.13)±0.3 -All MS	36165668	7.6	0.8	H2N2F1Su2	1055.25	527.124	351.08	1.103	-SuGalβ1-?Fucα1-?SuGlcNAcβ1-3Galβ1-3GalNAcol
M16	M	TM	39.2	EIC (1055.25; 1056.26; 1057.26; 527.12; 527.62; 528.13)±0.3 -All MS	19793782	9.2	0.5	H2N2F1Su2	1055.25	527.124	351.08	1.104	-SuGalβ1-?Fucα1-?SuGlcNAcβ1-3Galβ1-3GalNAcol
M18	M	TM	40.8	EIC (1073.35; 1074.35; 1075.35)±0.3 -All MS	10043773	13.8	0.6	H1N4Su1	1073.35	536.169	357.111	1.159	-GlcNAcβ1-3(-GlcNAcβ1-3Galβ1-?SuGlcNAcβ1-6)GalNAcol
C9	C	C	40.3	EIC (1081.41; 1082.41; 1083.41)±0.3 -All MS	13076218	4.8	0.6	H1N3S1a	1081.41	540.199	359.797	1.047	-GalNAcb1-4NeuAcaα2-3Galβ1-?GlcNAcβ1-3GalNAcol
C5	C	C	38.3	EIC (1081.41; 1082.41; 1083.41)±0.3 -All MS	6689259	2.8	0.6	H1N3S1a	1081.41	540.199	359.797	1.055	-GalNAcb1-4NeuAcaα2-3Galβ1-?GlcNAcβ1-3GalNAcol
C10	C	C	38.1	EIC (1081.41; 1082.41; 1083.41)±0.3 -All MS	23782568	16.5	0.7	H1N3S1a	1081.41	540.199	359.797	1.058	-GalNAcb1-4NeuAcaα2-3Galβ1-?GlcNAcβ1-3GalNAcol
C6	C	C	38.1	EIC (1081.41; 1082.41; 1083.41)±0.3 -All MS	10819167	8	0.6	H1N3S1a	1081.41	540.199	359.797	1.058	-GalNAcb1-4NeuAcaα2-3Galβ1-?GlcNAcβ1-3GalNAcol
C8	C	C	38.4	EIC (1081.41; 1082.41; 1083.41)±0.3 -All MS	8495023	7.6	0.7	H1N3S1a	1081.41	540.199	359.797	1.061	-GalNAcb1-4NeuAcaα2-3Galβ1-?GlcNAcβ1-3GalNAcol
C11	C	C	38.2	EIC (1081.41; 1082.41; 1083.41)±0.3 -All MS	77063304	42.2	0.5	H1N3S1a	1081.41	540.199	359.797	1.061	-GalNAcb1-4NeuAcaα2-3Galβ1-?GlcNAcβ1-3GalNAcol
C7	C	C	37.8	EIC (1081.41; 1082.41; 1083.41)±0.3 -All MS	7117827	7.9	0.6	H1N3S1a	1081.41	540.199	359.797	1.062	-GalNAcb1-4NeuAcaα2-3Galβ1-?GlcNAcβ1-3GalNAcol
C12	C	C	38.4	EIC (1081.41; 1082.41; 1083.41)±0.3 -All MS	12820283	12.1	0.8	H1N3S1a	1081.41	540.199	359.797	1.064	-GalNAcb1-4NeuAcaα2-3Galβ1-?GlcNAcβ1-3GalNAcol
T3	MUC	TM	39.8	EIC (1081.41; 1082.41; 1083.41)±0.3 -All MS	39817652	21.4	0.6	H1N3S1b	1081.41	540.199	359.797	1.096	-GlcNAc?1-3(-NeuAc?2-6Gal?1-?GlcNAc?1-6)GalNAcol
C12	C	C	43.9	EIC (1081.41; 1082.41; 1083.41)±0.3 -All MS	6506313	6.6	0.7	H1N3S1c	1081.41	540.199	359.797	1.216	-GalNAcb1-4NeuAcaα2-3Galβ1-?GlcNAcβ1-3GalNAcol
C10	C	C	44	EIC (1081.41; 1082.41; 1083.41)±0.3 -All MS	6472780	6	0.6	H1N3S1c	1081.41	540.199	359.797	1.222	-GalNAcb1-4NeuAcaα2-3Galβ1-?GlcNAcβ1-3GalNAcol
C11	C	C	44.1	EIC (1081.41; 1082.41; 1083.41)±0.3 -All MS	36056916	20.5	0.5	H1N3S1c	1081.41	540.199	359.797	1.225	-GalNAcb1-4NeuAcaα2-3Galβ1-?GlcNAcβ1-3GalNAcol
C7	C	C	43.8	EIC (1081.41; 1082.41; 1083.41)±0.3 -All MS	9530655	8.8	0.7	H1N3S1c	1081.41	540.199	359.797	1.23	-GalNAcb1-4NeuAcaα2-3Galβ1-?GlcNAcβ1-3GalNAcol
T3	MUC	TM	56.3	EIC (1081.41; 1082.41; 1083.41)±0.3 -All MS	149852832	73.4	0.6	H1N3S1d	1081.41	540.199	359.797	1.551	-NeuAcaα2-3Galβ1-?GlcNAcβ1-3(-GlcNAcβ1-6)GalNAcol
T2	MUC	TM	56.2	EIC (1081.41; 1082.41; 1083.41)±0.3 -All MS	29683474	14.6	0.6	H1N3S1d	1081.41	540.199	359.797	1.561	-NeuAcaα2-3Galβ1-?GlcNAcβ1-3(-GlcNAcβ1-6)GalNAcol
QC64	QC	QC	35.3	EIC (1104.34; 1105.34; 1106.34)±0.3 -All MS	14726757	19.6	0.5	H1N2F1S1Su1	1104.34	551.667	367.442	0.989	-Galβ1-?Fucα1-?SuGlcNAcβ1-3(-NeuAcaα2-6)GalNAcol
C4	C	C	35.7	EIC (1104.34; 1105.34; 1106.34)±0.3 -All MS	65542576	31.2	0.5	H1N2F1S1Su1	1104.34	551.667	367.442	0.989	-Galβ1-?Fucα1-?SuGlcNAcβ1-3(-NeuAcaα2-6)GalNAcol
C8	C	C	35.8	EIC (1104.34; 1105.34; 1106.34)±0.3 -All MS	20470316	19.7	0.9	H1N2F1S1Su1	1104.34	551.667	367.442	0.989	-Galβ1-?Fucα1-?SuGlcNAcβ1-3(-NeuAcaα2-6)GalNAcol
QC14	QC	QC	36.9	EIC (1104.34; 1105.34; 1106.34)±0.3 -All MS	25013852	14.2	0.6	H1N2F1S1Su1	1104.34	551.667	367.442	0.989	-Galβ1-?Fucα1-?SuGlcNAcβ1-3(-NeuAcaα2-6)GalNAcol
QC37	QC	QC	37.9	EIC (1104.34; 1105.34; 1106.34)±0.3 -All MS	24058946	18.4	0.5	H1N2F1S1Su1	1104.34	551.667	367.442	0.99	-Galβ1-?Fucα1-?SuGlcNAcβ1-3(-NeuAcaα2-6)GalNAcol
C9	C	C	38.1	EIC (1104.34; 1105.34; 1106.34)±0.3 -All MS	132777040	38.5	0.5	H1N2F1S1Su1	1104.34	551.667	367.442	0.99	-Galβ1-?Fucα1-?SuGlcNAcβ1-3(-NeuAcaα2-6)GalNAcol
QC80	QC	QC	34.7	EIC (1104.34; 1105.34; 1106.34)±0.3 -All MS	9042470	11.6	0.8	H1N2F1S1Su1	1104.34	551.667	367.442	0.991	-Galβ1-?Fucα1-?SuGlcNAcβ1-3(-NeuAcaα2-6)GalNAcol
C7	C	C	35.3	EIC (1104.34; 1105.34; 1106.34)±0.3 -All MS	58684564	37.9	0.8	H1N2F1S1Su1	1104.34	551.667	367.442	0.992	-Galβ1-?Fucα1-?SuGlcNAcβ1-3(-NeuAcaα2-6)GalNAcol
C10	C	C	35.7	EIC (1104.34; 1105.34; 1106.34)±0.3 -All MS	109453448	70.4	0.7	H1N2F1S1Su1	1104.34	551.667	367.442	0.992	-Galβ1-?Fucα1-?SuGlcNAcβ1-3(-NeuAcaα2-6)GalNAcol
C11	C	C	35.7	EIC (1104.34; 1105.34; 1106.34)±0.3 -All MS	191710480	94.3	0.6	H1N2F1S1Su1	1104.34	551.667	367.442	0.992	-Galβ1-?Fucα1-?SuGlcNAcβ1-3(-NeuAcaα2-6)GalNAcol
C2	C	C	35.7	EIC (1104.34; 1105.34; 1106.34)±0.3 -All MS	191149824	46.6	0.7	H1N2F1S1Su1	1104.34	551.667	367.442	0.992	-Galβ1-?Fucα1-?SuGlcNAcβ1-3(-NeuAcaα2-6)GalNAcol
C6	C	C	35.7	EIC (1104.34; 1105.34; 1106.34)±0.3 -All MS	100451664	64.8	0.6	H1N2F1S1Su1	1104.34	551.667	367.442	0.992	-Galβ1-?Fucα1-?SuGlcNAcβ1-3(-NeuAcaα2-6)GalNAcol
T2	MUC	TM	35.7	EIC (1104.34; 1105.34; 1106.34)±0.3 -All MS	61784920	25.2	0.7	H1N2F1S1Su1	1104.34	551.667	367.442	0.992	-Galβ1-?Fucα1-?SuGlcNAcβ1-3(-NeuAcaα2-6)GalNAcol
C12	C	C	35.8	EIC (1104.34; 1105.34; 1106.34)±0.3 -All MS	59467684	46.4	0.7	H1N2F1S1Su1	1104.34	551.667	367.442	0.992	-Galβ1-?Fucα1-?SuGlcNAcβ1-3(-NeuAcaα2-6)GalNAcol
QC21	QC	QC	35.8	EIC (1104.34; 1105.34; 1106.34)±0.3 -All MS	23711240	16.7	0.6	H1N2F1S1Su1	1104.34	551.667	367.442	0.992	-Galβ1-?Fucα1-?SuGlcNAcβ1-3(-NeuAcaα2-6)GalNAcol
C3	C	C	36	EIC (1104.34; 1105.34; 1106.34)±0.3 -All MS	67991288	40.5	0.7	H1N2F1S1Su1	1104.34	551.667	367.442	0.992	-Galβ1-?Fucα1-?SuGlcNAcβ1-3(-NeuAcaα2-6)GalNAcol
C5	C	C	36	EIC (1104.34; 1105.34; 1106.34)±0.3 -All MS	75782504	29.1	0.6	H1N2F1S1Su1	1104.34	551.667	367.442	0.992	-Galβ1-?Fucα1-?SuGlcNAcβ1-3(-NeuAcaα2-6)GalNAcol
C1	C	C	36	EIC (1104.34; 1105.34; 1106.34)±0.3 -All MS	36656192	12.3	0.8	H1N2F1S1Su1	1104.34	551.667	367.442	0.994	-Galβ1-?Fucα1-?SuGlcNAcβ1-3(-NeuAcaα2-6)GalNAcol
T10	AC	TM	51.1	EIC (1114.42; 1115.42; 1116.42)±0.3 -All MS, Smoothed (9.07,1,GA)	36024324	33	1.4	H3N3	1114.42	556.704	370.8	1.412	-Galβ1-?GlcNAcβ1-3Galβ1-3(-Galβ1-?GlcNAcβ1-6)GalNAcol
C12	C	C	46.5	EIC (1120.34; 1121.34; 1122.34)±0.3 -All MS	4669947	5.2	0.7	H2N2S1Su1a	1120.34	559.664	372.774	1.288	-NeuAcaα2-3Galβ1-3(-SuGalβ1-?GlcNAcβ1-6)GalNAcol
T11	AC	TM	46.5	EIC (1120.34; 1121.34; 1122.34)±0.3 -All MS	21226812	12.2	0.5	H2N2S1Su1a	1120.34	559.664	372.774	1.288	-NeuAcaα2-3Galβ1-3(-SuGalβ1-?GlcNAcβ1-6)GalNAcol
C11	C	C	46.5	EIC (1120.34; 1121.34; 1122.34)±0.3 -All MS	14162899	7.4	0.8	H2N2S1Su1a	1120.34	559.664	372.774	1.292	-NeuAcaα2-3Galβ1-3(-SuGalβ1-?GlcNAcβ1-6)GalNAcol
T12	AC	TM	47.7	EIC (1120.34; 1121.34; 1122.34)±0.3 -All MS	43598228	73.2	0.6	H2N2S1Su1b	1120.34	559.664	372.774	1.325	NID
ST12	ST	S	47.9	EIC (1120.34; 1121.34; 1122.34)±0.3 -All MS	25946052	14.2	0.9	H2N2S1Su1b	1120.34	559.664	372.774	1.327	NID
IM	SC	S	46.8	EIC (1120.34; 1121.34; 1122.34)±0.3 -All MS	9819990	6.9	0.5	H2N2S1Su1b	1120.34	559.664	372.774	1.337	NID
T2	MUC	TM	48.2	EIC (1120.34; 1121.34; 1122.34)±0.3 -All MS	25788960	13.4	0.7	H2N2S1Su1b	1120.34	559.664	372.774	1.339	NID
ST11	ST	S	47.3	EIC (1120.34; 1121.34; 1122.34)±0.3 -All MS	19607448	8.4	0.9	H2N2S1Su1b	1120.34	559.664	372.774	1.34	NID
SM19	SM	S	47.3	EIC (1120.34; 1121.34; 1122.34)±0.3 -All MS	21898338	14.3	0.9	H2N2S1Su1b	1120.34	559.664	372.774	1.348	NID
M21	M	TM	47.3	EIC (1120.34; 1121.34; 1122.34)±0.3 -All MS	7259463	10.9	0.6	H2N2S1Su1b	1120.34	559.664	372.774	1.348	NID
SM21	SM	S	47.4	EIC (1120.34; 1121.34; 1122.34)±0.3 -All MS	8211466	3.8	0.9	H2N2S1Su1b	1120.34	559.664	372.774	1.35	NID
T6	AC	TM	50.7	EIC (1120.34; 1121.34; 1122.34)±0.3 -All MS	14344810	9.2	0.6	H2N2S1Su1c	1120.34	559.664	372.774	1.385	NID
T12	AC	TM	50.2	EIC (1120.34; 1121.34; 1122.34)±0.3 -All MS	10540912	11.7	0.9	H2N2S1Su1c	1120.34	559.664	372.774	1.394	NID
ST12	ST	S	54.6	EIC (1120.34; 1121.34; 1122.34)±0.3 -All MS	63202876	41.4	0.6	H2N2S1Su1d	1120.34	559.664	372.774	1.512	NID
ST7	ST	S	54.6	EIC (1120.34; 1121.34; 1122.34)±0.3 -All MS	14810152	9.1	0.6	H2N2S1Su1d	1120.34	559.664	372.774	1.521	NID
ST6	ST	S	54.8	EIC (1120.34; 1121.34; 1122.34)±0.3 -All MS	11458953	8.5	0.5	H2N2S1Su1d	1120.34	559.664	372.774	1.526	NID
ST11	ST	S	54.2	EIC (1120.34; 1121.34; 1122.34)±0.3 -All MS	48086184	24.3	0.7	H2N2S1Su1d	1120.34	559.664	372.774	1.535	NID
SM21	SM	S	53.9	EIC (1120.34; 1121.34; 1122.34)±0.3 -All MS	9290710	5.3	0.8	H2N2S1Su1d	1120.34	559.664	372.774	1.536	NID
SM19	SM	S	54	EIC (1120.34; 1121.34; 1122.34)±0.3 -All MS	20138682	17.9	0.6	H2N2S1Su1d	1120.34	559.664	372.774	1.538	NID
M21	M	TM	54.1	EIC (1120.34; 1121.34; 1122.34)±0.3 -All MS	8813421	14.4	0.7	H2N2S1Su1d	1120.34	559.664	372.774	1.541	NID
T7	AC	TM	64.9	EIC (1121.36; 1122.36; 1123.36)±0.3 -All MS	9592451	8	0.7	H2N2F2Su1	1121.36	560.174	373.114	1.813	-Fucα1-2Galβ1-3(-Fucα1-2Galβ1-?SuGlcNAcβ1-6)GalNAcol
C10	C	C	32.5	EIC (1169.42; 1170.42; 1171.43)±0.3 -All MS	3875906	4.8	0.5	H1N2S2a	1169.42	584.207	389.136	0.903	-GalNAcb1-4NeuAcaα2-3Galβ1-3(-NeuAcaα2-6)GalNAcol
C1	C	C	32.7	EIC (1169.42; 1170.42; 1171.43)±0.3 -All MS	6519082	3.1	0.6	H1N2S2a	1169.42	584.207	389.136	0.903	-GalNAcb1-4NeuAcaα2-3Galβ1-3(-NeuAcaα2-6)GalNAcol
C5	C	C	32.8	EIC (1169.42; 1170.42; 1171.43)±0.3 -All MS	4458911	2.7	0.6	H1N2S2a	1169.42	584.207	389.136	0.904	-GalNAcb1-4NeuAcaα2-3Galβ1-3(-NeuAcaα2-6)GalNAcol
C6	C	C	32.6	EIC (1169.42; 1170.42; 1171.43)±0.3 -All MS	2997981	2.9	0.6	H1N2S2a	1169.42	584.207	389.136	0.906	-GalNAcb1-4NeuAcaα2-3Galβ1-3(-NeuAcaα2-6)GalNAcol
T12	AC	TM	32.6	EIC (1169.42; 1170.42; 1171.43)±0.3 -All MS	6198365	11.4	0.7	H1N2S2a	1169.42	584.207	389.136	0.906	-GalNAcb1-4NeuAcaα2-3Galβ1-3(-NeuAcaα2-6)GalNAcol
T5	NEK	TM	32.8	EIC (1169.42; 1170.42; 1171.43)±0.3 -All MS	11681722	8.8	0.6	H1N2S2a	1169.42	584.207	389.136	0.906	-GalNAcb1-4NeuAcaα2-3Galβ1-3(-NeuAcaα2-6)GalNAcol
C9	C	C	34.9	EIC (1169.42; 1170.42; 1171.43)±0.3 -All MS	9073907	3.6	0.5	H1N2S2a	1169.42	584.207	389.136	0.906	-GalNAcb1-4NeuAcaα2-3Galβ1-3(-NeuAcaα2-6)GalNAcol
C11	C	C	32.7	EIC (1169.42; 1170.42; 1171.43)±0.3 -All MS	10620409	5.7	0.7	H1N2S2a	1169.42	584.207	389.136	0.908	-GalNAcb1-4NeuAcaα2-3Galβ1-3(-NeuAcaα2-6)GalNAcol
C2	C	C	32.7	EIC (1169.42; 1170.42; 1171.43)±0.3 -All MS	7588678	2.4	0.6	H1N2S2a	1169.42	584.207	389.136	0.908	-GalNAcb1-4NeuAcaα2-3Galβ1-3(-NeuAcaα2-6)GalNAcol
C4	C	C	32.8	EIC (1169.42; 1170.42; 1171.43)±0.3 -All MS	5324703	2.3	0.8	H1N2S2a	1169.42	584.207	389.136	0.909	-GalNAcb1-4NeuAcaα2-3Galβ1-3(-NeuAcaα2-6)GalNAcol
C8	C	C	32.9	EIC (1169.42; 1170.42; 1171.43)±0.3 -All MS	3510441	3.5	0.7	H1N2S2a	1169.42	584.207	389.136	0.909	-GalNAcb1-4NeuAcaα2-3Galβ1-3(-NeuAcaα2-6)GalNAcol
C12	C	C	32.9	EIC (1169.42; 1170.42; 1171.43)±0.3 -All MS	5735759	3	0.9	H1N2S2a	1169.42	584.207	389.136	0.911	-GalNAcb1-4NeuAcaα2-3Galβ1-3(-NeuAcaα2-6)GalNAcol
C3	C	C	46.6	EIC (1169.42; 1170.42; 1171.43)±0.3 -All MS	10596449	8.9	0.5	H1N2S2b	1169.42	584.207	389.136	1.284	-NeuAcaα2-3Galβ1-?GlcNAcβ1-3(-NeuAcaα2-6)GalNAcol
C7	C	C	46.2	EIC (1169.42; 1170.42; 1171.43)±0.3 -All MS	11847006	9.9	0.7	H1N2S2b	1169.42	584.207	389.136	1.298	-NeuAcaα2-3Galβ1-?GlcNAcβ1-3(-NeuAcaα2-6)GalNAcol
C8	C	C	48.6	EIC (1169.42; 1170.42; 1171.43)±0.3 -All MS	9867362	9.2	0.7	H1N2S2c	1169.42	584.207	389.136	1.343	-NeuAcaα2-3Galβ1-?GlcNAcβ1-3(-NeuAcaα2-6)GalNAcol
C3	C	C	48.9	EIC (1169.42; 1170.42; 1171.43)±0.3 -All MS	51662964	32.4	0.7	H1N2S2c	1169.42	584.207	389.136	1.347	-NeuAcaα2-3Galβ1-?GlcNAcβ1-3(-NeuAcaα2-6)GalNAcol
C12	C	C	48.7	EIC (1169.42; 1170.42; 1171.43)±0.3 -All MS	10937382	7.5	0.8	H1N2S2c	1169.42	584.207	389.136	1.349	-NeuAcaα2-3Galβ1-?GlcNAcβ1-3(-NeuAcaα2-6)GalNAcol
C11	C	C	48.6	EIC (1169.42; 1170.42; 1171.43)±0.3 -All MS	8060854	6	0.5	H1N2S2c	1169.42	584.207	389.136	1.35	-NeuAcaα2-3Galβ1-?GlcNAcβ1-3(-NeuAcaα2-6)GalNAcol
T2	MUC	TM	48.8	EIC (1169.42; 1170.42; 1171.43)±0.3 -All MS	27684354	16.3	0.5	H1N2S2c	1169.42	584.207	389.136	1.356	-NeuAcaα2-3Galβ1-?GlcNAcβ1-3(-NeuAcaα2-6)GalNAcol
C7	C	C	48.6	EIC (1169.42; 1170.42; 1171.43)±0.3 -All MS	24030324	21.7	0.6	H1N2S2c	1169.42	584.207	389.136	1.365	-NeuAcaα2-3Galβ1-?GlcNAcβ1-3(-NeuAcaα2-6)GalNAcol
C12	C	C	39.6	EIC (1170.44; 1171.44; 1172.45)±0.3 -All MS	34980180	26	0.6	H1N2F2S1a	1170.44	584.717	389.476	1.097	-Fucα1-2Galβ1-?Fucα1-?GlcNAcβ1-3(-NeuAcaα2-6)GalNAcol
TECH2	TECH	TECH	42.9	EIC (1170.44; 1171.44; 1172.45)±0.3 -All MS	12877372	11.4	0.6	H1N2F2S1b	1170.44	584.717	389.476	1.185	-Fucα1-2Galβ1-?Fucα1-?GlcNAcβ1-3(-NeuAcaα2-6)GalNAcol
C12	C	C	42.9	EIC (1170.44; 1171.44; 1172.45)±0.3 -All MS	87221784	66.3	0.6	H1N2F2S1b	1170.44	584.717	389.476	1.188	-Fucα1-2Galβ1-?Fucα1-?GlcNAcβ1-3(-NeuAcaα2-6)GalNAcol
TECH3	TECH	TECH	42.7	EIC (1170.44; 1171.44; 1172.45)±0.3 -All MS	13956927	11.9	0.5	H1N2F2S1b	1170.44	584.717	389.476	1.189	-Fucα1-2Galβ1-?Fucα1-?GlcNAcβ1-3(-NeuAcaα2-6)GalNAcol
TECH1	TECH	TECH	43	EIC (1170.44; 1171.44; 1172.45)±0.3 -All MS	25575136	12.6	0.6	H1N2F2S1b	1170.44	584.717	389.476	1.191	-Fucα1-2Galβ1-?Fucα1-?GlcNAcβ1-3(-NeuAcaα2-6)GalNAcol
M16	M	TM	40.5	EIC (1178.38; 1179.38; 1180.38)±0.3 -All MS	16254570	13.2	0.7	H2N3F1Su1a	1178.38	588.685	392.121	1.141	-Galβ1-?GlcNAcβ1-3(-Fucα1-2Galβ1-?SuGlcNAcβ1-6)GalNAcol
M16	M	TM	42.4	EIC (1178.38; 1179.38; 1180.38)±0.3 -All MS	16719373	14.9	0.7	H2N3F1Su1b	1178.38	588.685	392.121	1.194	NID
T2	MUC	TM	47.7	EIC (1178.38; 1179.38; 1180.38)±0.3 -All MS	29612428	13.7	0.7	H2N3F1Su1c	1178.38	588.685	392.121	1.325	NID
T11	AC	TM	37.9	EIC (1186.44; 1187.44; 1188.44)±0.3 -All MS	8004402	4.1	0.7	H2N2F1S1a	1186.44	592.715	394.807	1.05	-Gal?1-?Fuc?1-?GlcNAc?1-3Gal?1-3(NeuAc?2-6)GalNAcol
QC37	QC	QC	44.4	EIC (1186.44; 1187.44; 1188.44)±0.3 -All MS	52415456	30.6	0.7	H2N2F1S1c	1186.44	592.715	394.807	1.159	-NeuAcaα2-3Galβ1-3(-Galβ1-?Fucα1-?GlcNAcβ1-6)GalNAcol
QC14	QC	QC	43.3	EIC (1186.44; 1187.44; 1188.44)±0.3 -All MS	58366476	33.1	0.6	H2N2F1S1c	1186.44	592.715	394.807	1.161	-NeuAcaα2-3Galβ1-3(-Galβ1-?Fucα1-?GlcNAcβ1-6)GalNAcol
QC21	QC	QC	42.6	EIC (1186.44; 1187.44; 1188.44)±0.3 -All MS	52913560	37.4	0.7	H2N2F1S1c	1186.44	592.715	394.807	1.18	-NeuAcaα2-3Galβ1-3(-Galβ1-?Fucα1-?GlcNAcβ1-6)GalNAcol
T2	MUC	TM	42.5	EIC (1186.44; 1187.44; 1188.44)±0.3 -All MS	5.79793e+07	357.7	0.6	H2N2F1S1c	1186.44	592.715	394.807	1.181	-NeuAcaα2-3Galβ1-3(-Galβ1-?Fucα1-?GlcNAcβ1-6)GalNAcol
QC64	QC	QC	42.2	EIC (1186.44; 1187.44; 1188.44)±0.3 -All MS	27961158	31.2	0.6	H2N2F1S1c	1186.44	592.715	394.807	1.182	-NeuAcaα2-3Galβ1-3(-Galβ1-?Fucα1-?GlcNAcβ1-6)GalNAcol
T6	AC	TM	43.4	EIC (1186.44; 1187.44; 1188.44)±0.3 -All MS	9136449	7.3	0.6	H2N2F1S1c	1186.44	592.715	394.807	1.18579	-NeuAcaα2-3Galβ1-3(-Galβ1-?Fucα1-?GlcNAcβ1-6)GalNAcol
TECH1	TECH	TECH	42.9	EIC (1186.44; 1187.44; 1188.44)±0.3 -All MS	11530263	2.9	1.1	H2N2F1S1c	1186.44	592.715	394.807	1.188	-NeuAcaα2-3Galβ1-3(-Galβ1-?Fucα1-?GlcNAcβ1-6)GalNAcol
M15	M	TM	43	EIC (1186.44; 1187.44; 1188.44)±0.3 -All MS	2.30044e+07	26.6	1	H2N2F1S1c	1186.44	592.715	394.807	1.191	-NeuAcaα2-3Galβ1-3(-Galβ1-?Fucα1-?GlcNAcβ1-6)GalNAcol
ST12	ST	S	43	EIC (1186.44; 1187.44; 1188.44)±0.3 -All MS	4547103	4.7	0.6	H2N2F1S1c	1186.44	592.715	394.807	1.191	-NeuAcaα2-3Galβ1-3(-Galβ1-?Fucα1-?GlcNAcβ1-6)GalNAcol
M16	M	TM	42.3	EIC (1186.44; 1187.44; 1188.44)±0.3 -All MS	1.17108e+07	55.9	0.8	H2N2F1S1c	1186.44	592.715	394.807	1.192	-NeuAcaα2-3Galβ1-3(-Galβ1-?Fucα1-?GlcNAcβ1-6)GalNAcol
M17	M	TM	42	EIC (1186.44; 1187.44; 1188.44)±0.3 -All MS, Smoothed (9.12,1,GA)	8.98554e+06	18.6	1.2	H2N2F1S1f	1186.44	592.715	394.807	1.193	-Galβ1-3(-NeuAcaα2-3Galβ1-4Fucα1-3GlcNAcβ1-6)GalNAcol
T10	AC	TM	43.2	EIC (1186.44; 1187.44; 1188.44)±0.3 -All MS	11554524	4.9	0.7	H2N2F1S1c	1186.44	592.715	394.807	1.193	-NeuAcaα2-3Galβ1-3(-Galβ1-?Fucα1-?GlcNAcβ1-6)GalNAcol
SM21	SM	S	41.9	EIC (1186.44; 1187.44; 1188.44)±0.3 -All MS	10621898	5.3	0.9	H2N2F1S1c	1186.44	592.715	394.807	1.194	-NeuAcaα2-3Galβ1-3(-Galβ1-?Fucα1-?GlcNAcβ1-6)GalNAcol
T11	AC	TM	43.1	EIC (1186.44; 1187.44; 1188.44)±0.3 -All MS	26682866	13.5	0.6	H2N2F1S1c	1186.44	592.715	394.807	1.194	-NeuAcaα2-3Galβ1-3(-Galβ1-?Fucα1-?GlcNAcβ1-6)GalNAcol
QC80	QC	QC	41.8	EIC (1186.44; 1187.44; 1188.44)±0.3 -All MS	33253994	44.5	0.6	H2N2F1S1c	1186.44	592.715	394.807	1.194	-NeuAcaα2-3Galβ1-3(-Galβ1-?Fucα1-?GlcNAcβ1-6)GalNAcol
T12	AC	TM	43	EIC (1186.44; 1187.44; 1188.44)±0.3 -All MS	9922755	26.2	0.5	H2N2F1S1c	1186.44	592.715	394.807	1.194	-NeuAcaα2-3Galβ1-3(-Galβ1-?Fucα1-?GlcNAcβ1-6)GalNAcol
TECH3	TECH	TECH	42.9	EIC (1186.44; 1187.44; 1188.44)±0.3 -All MS	6863054	4.2	0.9	H2N2F1S1c	1186.44	592.715	394.807	1.195	-NeuAcaα2-3Galβ1-3(-Galβ1-?Fucα1-?GlcNAcβ1-6)GalNAcol
T5	NEK	TM	43.3	EIC (1186.44; 1187.44; 1188.44)±0.3 -All MS	4.07939e+07	33.6	0.8	H2N2F1S1c	1186.44	592.715	394.807	1.196	-NeuAcaα2-3Galβ1-3(-Galβ1-?Fucα1-?GlcNAcβ1-6)GalNAcol
M21	M	TM	42	EIC (1186.44; 1187.44; 1188.44)±0.3 -All MS, Smoothed (7.42,1,GA)	4.88622e+06	60.8	1	H2N2F1S1c	1186.44	592.715	394.807	1.197	-NeuAcaα2-3Galβ1-3(-Galβ1-?Fucα1-?GlcNAcβ1-6)GalNAcol
TECH2	TECH	TECH	43.4	EIC (1186.44; 1187.44; 1188.44)±0.3 -All MS	6351983	5	0.8	H2N2F1S1c	1186.44	592.715	394.807	1.199	-NeuAcaα2-3Galβ1-3(-Galβ1-?Fucα1-?GlcNAcβ1-6)GalNAcol
T8	AC	TM	42.9	EIC (1186.44; 1187.44; 1188.44)±0.3 -All MS	10266967	9.5	0.6	H2N2F1S1c	1186.44	592.715	394.807	1.202	-NeuAcaα2-3Galβ1-3(-Galβ1-?Fucα1-?GlcNAcβ1-6)GalNAcol
SM19	SM	S	42.3	EIC (1186.44; 1187.44; 1188.44)±0.3 -All MS	8225938	8.9	0.8	H2N2F1S1c	1186.44	592.715	394.807	1.205	-NeuAcaα2-3Galβ1-3(-Galβ1-?Fucα1-?GlcNAcβ1-6)GalNAcol
M19	M	TM	42.3	EIC (1186.44; 1187.44; 1188.44)±0.3 -All MS	2.45537e+07	15.1	1.1	H2N2F1S1c	1186.44	592.715	394.807	1.205	-NeuAcaα2-3Galβ1-3(-Galβ1-?Fucα1-?GlcNAcβ1-6)GalNAcol
T6	AC	TM	45	EIC (1186.44; 1187.44; 1188.44)±0.3 -All MS	21977004	14.1	0.7	H2N2F1S1d	1186.44	592.715	394.807	1.23	-Galβ1-3(-NeuAcaα2-3Galβ1-?Fucα1-?GlcNAcβ1-6)GalNAcol
T3	MUC	TM	44.8	EIC (1186.44; 1187.44; 1188.44)±0.3 -All MS	404877632	126.4	0.7	H2N2F1S1d	1186.44	592.715	394.807	1.234	-Galβ1-3(-NeuAcaα2-3Galβ1-?Fucα1-?GlcNAcβ1-6)GalNAcol
T2	MUC	TM	44.6	EIC (1186.44; 1187.44; 1188.44)±0.3 -All MS	55313444	28.9	0.6	H2N2F1S1d	1186.44	592.715	394.807	1.239	-Galβ1-3(-NeuAcaα2-3Galβ1-?Fucα1-?GlcNAcβ1-6)GalNAcol
M15	M	TM	44.8	EIC (1186.44; 1187.44; 1188.44)±0.3 -All MS	8804994	9.5	0.5	H2N2F1S1d	1186.44	592.715	394.807	1.241	-Galβ1-3(-NeuAcaα2-3Galβ1-?Fucα1-?GlcNAcβ1-6)GalNAcol
T11	AC	TM	44.9	EIC (1186.44; 1187.44; 1188.44)±0.3 -All MS	10483186	5.2	0.8	H2N2F1S1d	1186.44	592.715	394.807	1.244	-Galβ1-3(-NeuAcaα2-3Galβ1-?Fucα1-?GlcNAcβ1-6)GalNAcol
M16	M	TM	44.4	EIC (1186.44; 1187.44; 1188.44)±0.3 -All MS	75475768	50	0.6	H2N2F1S1d	1186.44	592.715	394.807	1.251	-Galβ1-3(-NeuAcaα2-3Galβ1-?Fucα1-?GlcNAcβ1-6)GalNAcol
SM21	SM	S	44.1	EIC (1186.44; 1187.44; 1188.44)±0.3 -All MS	5686210	4.3	0.6	H2N2F1S1d	1186.44	592.715	394.807	1.256	-Galβ1-3(-NeuAcaα2-3Galβ1-?Fucα1-?GlcNAcβ1-6)GalNAcol
M21	M	TM	44.2	EIC (1186.44; 1187.44; 1188.44)±0.3 -All MS	12103263	19.6	0.6	H2N2F1S1d	1186.44	592.715	394.807	1.259	-Galβ1-3(-NeuAcaα2-3Galβ1-?Fucα1-?GlcNAcβ1-6)GalNAcol
T6	AC	TM	42.8	EIC (1186.44; 1187.44; 1188.44)±0.3 -All MS	3730421	3.5	0.5	H2N2F1S1f	1186.44	592.715	394.807	1.169	-Galβ1-3(-NeuAcaα2-3Galβ1-4Fucα1-3GlcNAcβ1-6)GalNAcol
T3	MUC	TM	42.6	EIC (1186.44; 1187.44; 1188.44)±0.3 -All MS	1715917952	749.1	0.5	H2N2F1S1f	1186.44	592.715	394.807	1.174	-Galβ1-3(-NeuAcaα2-3Galβ1-4Fucα1-3GlcNAcβ1-6)GalNAcol
ST12	ST	S	54.7	EIC (1186.44; 1187.44; 1188.44)±0.3 -All MS	10429414	6.2	1.1	H2N2F1S1e	1186.44	592.715	394.807	1.515	-NeuAcb2-3Galβ1-?Fucb1-?GlcNAcβ1-3Galβ1-3GalNAcol
T2	MUC	TM	42.5	EIC (1186.44; 1187.44; 1188.44)±0.3 -All MS	6.32419e+08	357.7	0.6	H2N2F1S1f	1186.44	592.715	394.807	NA	-Galβ1-3(-NeuAcaα2-3Galβ1-4Fucα1-3GlcNAcβ1-6)GalNAcol
M15	M	TM	43	EIC (1186.44; 1187.44; 1188.44)±0.3 -All MS	2.65202e+07	26.6	1	H2N2F1S1f	1186.44	592.715	394.807	1.191	-Galβ1-3(-NeuAcaα2-3Galβ1-4Fucα1-3GlcNAcβ1-6)GalNAcol
M16	M	TM	42.3	EIC (1186.44; 1187.44; 1188.44)±0.3 -All MS	1.09744e+08	55.9	0.8	H2N2F1S1f	1186.44	592.715	394.807	1.192	-Galβ1-3(-NeuAcaα2-3Galβ1-4Fucα1-3GlcNAcβ1-6)GalNAcol
T5	NEK	TM	43.3	EIC (1186.44; 1187.44; 1188.44)±0.3 -All MS	6.24034e+06	33.6	0.8	H2N2F1S1f	1186.44	592.715	394.807	1.196	-Galβ1-3(-NeuAcaα2-3Galβ1-4Fucα1-3GlcNAcβ1-6)GalNAcol
M21	M	TM	42	EIC (1186.44; 1187.44; 1188.44)±0.3 -All MS, Smoothed (7.42,1,GA)	1.29389e+07	60.8	1	H2N2F1S1f	1186.44	592.715	394.807	1.197	-Galβ1-3(-NeuAcaα2-3Galβ1-4Fucα1-3GlcNAcβ1-6)GalNAcol
M19	M	TM	42.3	EIC (1186.44; 1187.44; 1188.44)±0.3 -All MS	1.1307e+07	15.1	1.1	H2N2F1S1f	1186.44	592.715	394.807	1.205	-Galβ1-3(-NeuAcaα2-3Galβ1-4Fucα1-3GlcNAcβ1-6)GalNAcol
M17	M	TM	42	EIC (1186.44; 1187.44; 1188.44)±0.3 -All MS, Smoothed (9.12,1,GA)	8.2637e+06	18.6	1.2	H2N2F1S1c	1186.44	592.715	394.807	NA	-NeuAcaα2-3Galβ1-3(-Galβ1-?Fucα1-?GlcNAcβ1-6)GalNAcol
M18	M	TM	42.1	EIC (1186.44; 1187.44; 1188.44)±0.3 -All MS	5316926	5.7	1	H2N2F1S1c	1186.44	592.715	394.807	1.197	-NeuAcaα2-3Galβ1-3(-Galβ1-?Fucα1-?GlcNAcβ1-6)GalNAcol
M15	M	TM	41.1	EIC (1227.46; 1228.47; 1229.47)±0.3 -All MS	4156928	4.3	0.7	H1N3F1S1b	1227.46	613.228	408.483	1.139	-GlcNAcβ1-3(-NeuAcaα2-3Galβ1-?Fucα1-?GlcNAcβ1-6)GalNAcol
T3	MUC	TM	41.4	EIC (1227.46; 1228.47; 1229.47)±0.3 -All MS	28029350	15	0.5	H1N3F1S1b	1227.46	613.228	408.483	1.14	-GlcNAcβ1-3(-NeuAcaα2-3Galβ1-?Fucα1-?GlcNAcβ1-6)GalNAcol
M19	M	TM	40.2	EIC (1227.46; 1228.47; 1229.47)±0.3 -All MS	11430972	5.8	0.8	H1N3F1S1b	1227.46	613.228	408.483	1.145	-GlcNAcβ1-3(-NeuAcaα2-3Galβ1-?Fucα1-?GlcNAcβ1-6)GalNAcol
TECH2	TECH	TECH	42	EIC (1227.46; 1228.47; 1229.47)±0.3 -All MS	10939391	12.5	0.5	H1N3F1S1b	1227.46	613.228	408.483	1.16	-GlcNAcβ1-3(-NeuAcaα2-3Galβ1-?Fucα1-?GlcNAcβ1-6)GalNAcol
TECH3	TECH	TECH	41.7	EIC (1227.46; 1228.47; 1229.47)±0.3 -All MS	9829349	12.4	0.5	H1N3F1S1b	1227.46	613.228	408.483	1.162	-GlcNAcβ1-3(-NeuAcaα2-3Galβ1-?Fucα1-?GlcNAcβ1-6)GalNAcol
TECH1	TECH	TECH	42	EIC (1227.46; 1228.47; 1229.47)±0.3 -All MS	26024842	12.5	0.6	H1N3F1S1b	1227.46	613.228	408.483	1.163	-GlcNAcβ1-3(-NeuAcaα2-3Galβ1-?Fucα1-?GlcNAcβ1-6)GalNAcol
QC37	QC	QC	47.5	EIC (1227.46; 1228.47; 1229.47)±0.3 -All MS	10231140	8.3	0.6	H1N3F1S1c	1227.46	613.228	408.483	1.24	-GlcNAcβ1-3(-NeuAcaα2-3Galβ1-?Fucα1-?GlcNAcβ1-6)GalNAcol
QC14	QC	QC	46.5	EIC (1227.46; 1228.47; 1229.47)±0.3 -All MS	9676102	8.1	0.7	H1N3F1S1c	1227.46	613.228	408.483	1.247	-GlcNAcβ1-3(-NeuAcaα2-3Galβ1-?Fucα1-?GlcNAcβ1-6)GalNAcol
T3	MUC	TM	45.7	EIC (1227.46; 1228.47; 1229.47)±0.3 -All MS	293174368	145.4	0.6	H1N3F1S1c	1227.46	613.228	408.483	1.259	-GlcNAcβ1-3(-NeuAcaα2-3Galβ1-?Fucα1-?GlcNAcβ1-6)GalNAcol
C1	C	C	45.7	EIC (1227.46; 1228.47; 1229.47)±0.3 -All MS	34936308	16.1	0.6	H1N3F1S1c	1227.46	613.228	408.483	1.262	-GlcNAcβ1-3(-NeuAcaα2-3Galβ1-?Fucα1-?GlcNAcβ1-6)GalNAcol
T2	MUC	TM	45.5	EIC (1227.46; 1228.47; 1229.47)±0.3 -All MS	59673308	38.9	0.6	H1N3F1S1c	1227.46	613.228	408.483	1.264	-GlcNAcβ1-3(-NeuAcaα2-3Galβ1-?Fucα1-?GlcNAcβ1-6)GalNAcol
M15	M	TM	45.7	EIC (1227.46; 1228.47; 1229.47)±0.3 -All MS	4834620	5.2	0.6	H1N3F1S1c	1227.46	613.228	408.483	1.266	-GlcNAcβ1-3(-NeuAcaα2-3Galβ1-?Fucα1-?GlcNAcβ1-6)GalNAcol
QC21	QC	QC	45.7	EIC (1227.46; 1228.47; 1229.47)±0.3 -All MS	9267376	10.5	0.5	H1N3F1S1c	1227.46	613.228	408.483	1.266	-GlcNAcβ1-3(-NeuAcaα2-3Galβ1-?Fucα1-?GlcNAcβ1-6)GalNAcol
QC64	QC	QC	45.4	EIC (1227.46; 1228.47; 1229.47)±0.3 -All MS	4711876	6.5	0.6	H1N3F1S1c	1227.46	613.228	408.483	1.272	-GlcNAcβ1-3(-NeuAcaα2-3Galβ1-?Fucα1-?GlcNAcβ1-6)GalNAcol
QC80	QC	QC	44.9	EIC (1227.46; 1228.47; 1229.47)±0.3 -All MS	5646930	9.2	0.7	H1N3F1S1c	1227.46	613.228	408.483	1.283	-GlcNAcβ1-3(-NeuAcaα2-3Galβ1-?Fucα1-?GlcNAcβ1-6)GalNAcol
T3	MUC	TM	50.5	EIC (1243.46; 1244.46; 1245.46)±0.3 -All MS	109504552	52.2	0.6	H2N3S1a	1243.46	621.225	413.815	1.391	-NeuAcaα2-3Galβ1-?GlcNAcβ1-3Galβ1-?GlcNAcβ1-3GalNAcol
T3	MUC	TM	53.4	EIC (1243.46; 1244.46; 1245.46)±0.3 -All MS	23783412	14.7	0.5	H2N3S1b	1243.46	621.225	413.815	1.471	-NeuAcaα2-3Galβ1-?GlcNAcβ1-3Galβ1-?GlcNAcβ1-3GalNAcol
T3	MUC	TM	55.5	EIC (1243.46; 1244.46; 1245.46)±0.3 -All MS	24800394	15.3	0.5	H2N3S1c	1243.46	621.225	413.815	1.529	-Galβ1-?GlcNAcβ1-3(-NeuAcaα2-3Galβ1-?GlcNAcβ1-6)GalNAcol
T3	MUC	TM	57.5	EIC (1243.46; 1244.46; 1245.46)±0.3 -All MS	31270474	16.5	0.5	H2N3S1d	1243.46	621.225	413.815	1.584	NID
T6	AC	TM	60.3	EIC (1243.46; 1244.46; 1245.46)±0.3 -All MS	17320180	10.5	0.8	H2N3S1e	1243.46	621.225	413.815	1.648	-Galβ1-?GlcNAcβ1-3(-NeuAcaα2-3Galβ1-?GlcNAcβ1-6)GalNAcol
T2	MUC	TM	60.1	EIC (1243.46; 1244.46; 1245.46)±0.3 -All MS	18795174	10.2	0.6	H2N3S1e	1243.46	621.225	413.815	1.669	-Galβ1-?GlcNAcβ1-3(-NeuAcaα2-3Galβ1-?GlcNAcβ1-6)GalNAcol
C7	C	C	60	EIC (1243.46; 1244.46; 1245.46)±0.3 -All MS	11363514	10.3	0.8	H2N3S1e	1243.46	621.225	413.815	1.685	-Galβ1-?GlcNAcβ1-3(-NeuAcaα2-3Galβ1-?GlcNAcβ1-6)GalNAcol
T3	MUC	TM	37.4	EIC (1244.48; 1245.48; 1246.48)±0.3 -All MS	25236284	11.5	0.6	H2N3F2	1244.48	621.736	414.155	1.03	NID
M15	M	TM	37.1	EIC (1257.44; 1258.44; 1259.44)±0.3 -All MS	5143627	4.5	0.6	H1N1S3a	1257.44	628.215	418.474	1.028	-NeuAcaα2-3Galβ1-3(-NeuAcaα2-8NeuAcaα2-6)GalNAcol
T12	AC	TM	38.4	EIC (1266.39; 1267.40; 1268.40)±0.3 -All MS	5921597	10.9	0.6	H2N2F1S1Su1a	1266.39	632.693	421.46	1.067	NID
C1	C	C	39.5	EIC (1266.39; 1267.40; 1268.40)±0.3 -All MS	10024600	2.3	0.8	H2N2F1S1Su1b	1266.39	632.693	421.46	1.091	-Galβ1-3(-NeuAcaα2-3Galβ1-4Fucα1-3SuGlcNAcβ1-6)GalNAcol
C2	C	C	39.3	EIC (1266.39; 1267.40; 1268.40)±0.3 -All MS	16761018	8.6	0.5	H2N2F1S1Su1b	1266.39	632.693	421.46	1.092	-Galβ1-3(-NeuAcaα2-3Galβ1-4Fucα1-3SuGlcNAcβ1-6)GalNAcol
T12	AC	TM	39.3	EIC (1266.39; 1267.40; 1268.40)±0.3 -All MS	18328480	25.6	0.6	H2N2F1S1Su1b	1266.39	632.693	421.46	1.092	-Galβ1-3(-NeuAcaα2-3Galβ1-4Fucα1-3SuGlcNAcβ1-6)GalNAcol
T2	MUC	TM	39.4	EIC (1266.39; 1267.40; 1268.40)±0.3 -All MS	11987207	7.7	0.5	H2N2F1S1Su1b	1266.39	632.693	421.46	1.094	-Galβ1-3(-NeuAcaα2-3Galβ1-4Fucα1-3SuGlcNAcβ1-6)GalNAcol
C10	C	C	39.5	EIC (1266.39; 1267.40; 1268.40)±0.3 -All MS	5664373	5.7	0.6	H2N2F1S1Su1b	1266.39	632.693	421.46	1.097	-Galβ1-3(-NeuAcaα2-3Galβ1-4Fucα1-3SuGlcNAcβ1-6)GalNAcol
M19	M	TM	38.7	EIC (1266.39; 1267.40; 1268.40; 632.69; 633.19; 633.70)±0.3 -All MS	13080543	4.6	0.7	H2N2F1S1Su1b	1266.39	632.693	421.46	1.103	-Galβ1-3(-NeuAcaα2-3Galβ1-4Fucα1-3SuGlcNAcβ1-6)GalNAcol
T2	MUC	TM	41.1	EIC (1266.39; 1267.40; 1268.40)±0.3 -All MS	159419776	65	0.7	H2N2F1S1Su1c	1266.39	632.693	421.46	1.142	-NeuAcaα2-3Galβ1-3(-Galβ1-4Fucα1-3SuGlcNAcβ1-6)GalNAcol
C10	C	C	41.6	EIC (1266.39; 1267.40; 1268.40)±0.3 -All MS	5909642	7.5	0.6	H2N2F1S1Su1c	1266.39	632.693	421.46	1.156	-NeuAcaα2-3Galβ1-3(-Galβ1-4Fucα1-3SuGlcNAcβ1-6)GalNAcol
T11	AC	TM	41.8	EIC (1266.39; 1267.40; 1268.40)±0.3 -All MS	9866405	5.8	0.8	H2N2F1S1Su1c	1266.39	632.693	421.46	1.158	-NeuAcaα2-3Galβ1-3(-Galβ1-4Fucα1-3SuGlcNAcβ1-6)GalNAcol
C1	C	C	42.1	EIC (1266.39; 1267.40; 1268.40)±0.3 -All MS	6942373	4	0.5	H2N2F1S1Su1c	1266.39	632.693	421.46	1.163	-NeuAcaα2-3Galβ1-3(-Galβ1-4Fucα1-3SuGlcNAcβ1-6)GalNAcol
M16	M	TM	41.3	EIC (1266.39; 1267.40; 1268.40; 632.69; 633.19; 633.70)±0.3 -All MS	7590506	3.8	0.5	H2N2F1S1Su1c	1266.39	632.693	421.46	1.163	-NeuAcaα2-3Galβ1-3(-Galβ1-4Fucα1-3SuGlcNAcβ1-6)GalNAcol
T10	AC	TM	42.2	EIC (1266.39; 1267.40; 1268.40)±0.3 -All MS	10391695	4.2	0.6	H2N2F1S1Su1c	1266.39	632.693	421.46	1.166	-NeuAcaα2-3Galβ1-3(-Galβ1-4Fucα1-3SuGlcNAcβ1-6)GalNAcol
T12	AC	TM	42.1	EIC (1266.39; 1267.40; 1268.40)±0.3 -All MS	45198996	63.3	0.6	H2N2F1S1Su1c	1266.39	632.693	421.46	1.169	-NeuAcaα2-3Galβ1-3(-Galβ1-4Fucα1-3SuGlcNAcβ1-6)GalNAcol
M19	M	TM	41.1	EIC (1266.39; 1267.40; 1268.40; 632.69; 633.19; 633.70)±0.3 -All MS	8827792	2.8	0.7	H2N2F1S1Su1c	1266.39	632.693	421.46	1.171	-NeuAcaα2-3Galβ1-3(-Galβ1-4Fucα1-3SuGlcNAcβ1-6)GalNAcol
T5	NEK	TM	42.4	EIC (1266.39; 1267.40; 1268.40; 632.69; 633.19; 633.70)±0.3 -All MS	23236470	8.1	0.6	H2N2F1S1Su1c	1266.39	632.693	421.46	1.171	-NeuAcaα2-3Galβ1-3(-Galβ1-4Fucα1-3SuGlcNAcβ1-6)GalNAcol
T2	MUC	TM	43.9	EIC (1266.39; 1267.40; 1268.40)±0.3 -All MS	29434234	18.7	0.5	H2N2F1S1Su1d	1266.39	632.693	421.46	1.219	NID
M16	M	TM	43.4	EIC (1266.39; 1267.40; 1268.40; 632.69; 633.19; 633.70)±0.3 -All MS	21256962	11.5	0.5	H2N2F1S1Su1d	1266.39	632.693	421.46	1.223	NID
T11	AC	TM	45.1	EIC (1266.39; 1267.40; 1268.40)±0.3 -All MS	11811541	7.9	0.7	H2N2F1S1Su1e	1266.39	632.693	421.46	1.249	NID
M15	M	TM	45.1	EIC (1266.39; 1267.40; 1268.40; 632.69; 633.19; 633.70)±0.3 -All MS	12813572	6.3	0.6	H2N2F1S1Su1e	1266.39	632.693	421.46	1.249	NID
T12	AC	TM	45.2	EIC (1266.39; 1267.40; 1268.40)±0.3 -All MS	24106424	28.7	0.7	H2N2F1S1Su1e	1266.39	632.693	421.46	1.256	NID
T2	MUC	TM	45.2	EIC (1266.39; 1267.40; 1268.40)±0.3 -All MS	117032712	59.9	0.5	H2N2F1S1Su1e	1266.39	632.693	421.46	1.256	NID
T8	AC	TM	45	EIC (1266.39; 1267.40; 1268.40)±0.3 -All MS	13511804	17.4	0.6	H2N2F1S1Su1e	1266.39	632.693	421.46	1.261	NID
M16	M	TM	44.8	EIC (1266.39; 1267.40; 1268.40; 632.69; 633.19; 633.70)±0.3 -All MS	94132408	39.1	0.6	H2N2F1S1Su1e	1266.39	632.693	421.46	1.262	NID
M19	M	TM	44.4	EIC (1266.39; 1267.40; 1268.40; 632.69; 633.19; 633.70)±0.3 -All MS	41986132	14.1	0.7	H2N2F1S1Su1e	1266.39	632.693	421.46	1.265	NID
TECH2	TECH	TECH	64.8	EIC (1267.41; 1268.42; 1269.42)±0.3 -All MS	8848493	6.9	0.8	H2N2F3Su1	1267.41	633.203	421.8	1.79	NID
TECH1	TECH	TECH	64.7	EIC (1267.41; 1268.42; 1269.42)±0.3 -All MS	13102208	5.2	0.6	H2N2F3Su1	1267.41	633.203	421.8	1.792	NID
TECH3	TECH	TECH	64.8	EIC (1267.41; 1268.42; 1269.42)±0.3 -All MS	5036837	5.7	0.6	H2N2F3Su1	1267.41	633.203	421.8	1.805	NID
C3	C	C	39.6	EIC (1315.48; 1316.48; 1317.48; 657.24; 657.74; 658.24)±0.3 -All MS	133800544	56.7	0.5	H1N2F1S2	1315.48	657.236	437.822	1.091	-NeuAcaα2-3Galβ1-?Fucα1-?GlcNAcβ1-3(-NeuAcaα2-6)GalNAcol
C1	C	C	39.6	EIC (1315.48; 1316.48; 1317.48; 657.24; 657.74; 658.24)±0.3 -All MS	67372312	21.1	0.6	H1N2F1S2	1315.48	657.236	437.822	1.094	-NeuAcaα2-3Galβ1-?Fucα1-?GlcNAcβ1-3(-NeuAcaα2-6)GalNAcol
C8	C	C	39.6	EIC (1315.48; 1316.48; 1317.48; 657.24; 657.74; 658.24)±0.3 -All MS	16397855	10.1	0.6	H1N2F1S2	1315.48	657.236	437.822	1.094	-NeuAcaα2-3Galβ1-?Fucα1-?GlcNAcβ1-3(-NeuAcaα2-6)GalNAcol
TECH2	TECH	TECH	39.6	EIC (1315.48; 1316.48; 1317.48; 657.24; 657.74; 658.24)±0.3 -All MS	36108012	14.6	0.5	H1N2F1S2	1315.48	657.236	437.822	1.094	-NeuAcaα2-3Galβ1-?Fucα1-?GlcNAcβ1-3(-NeuAcaα2-6)GalNAcol
C12	C	C	39.5	EIC (1315.48; 1316.48; 1317.48; 657.24; 657.74; 658.24)±0.3 -All MS	80584272	49.4	0.6	H1N2F1S2	1315.48	657.236	437.822	1.094	-NeuAcaα2-3Galβ1-?Fucα1-?GlcNAcβ1-3(-NeuAcaα2-6)GalNAcol
TECH1	TECH	TECH	39.5	EIC (1315.48; 1316.48; 1317.48; 657.24; 657.74; 658.24)±0.3 -All MS	69731552	17.9	0.6	H1N2F1S2	1315.48	657.236	437.822	1.094	-NeuAcaα2-3Galβ1-?Fucα1-?GlcNAcβ1-3(-NeuAcaα2-6)GalNAcol
C10	C	C	39.4	EIC (1315.48; 1316.48; 1317.48; 657.24; 657.74; 658.24)±0.3 -All MS	13395230	7	0.5	H1N2F1S2	1315.48	657.236	437.822	1.094	-NeuAcaα2-3Galβ1-?Fucα1-?GlcNAcβ1-3(-NeuAcaα2-6)GalNAcol
C11	C	C	39.4	EIC (1315.48; 1316.48; 1317.48; 657.24; 657.74; 658.24)±0.3 -All MS	53519620	13.7	0.8	H1N2F1S2	1315.48	657.236	437.822	1.094	-NeuAcaα2-3Galβ1-?Fucα1-?GlcNAcβ1-3(-NeuAcaα2-6)GalNAcol
T2	MUC	TM	39.4	EIC (1315.48; 1316.48; 1317.48; 657.24; 657.74; 658.24)±0.3 -All MS	100762856	36.7	0.5	H1N2F1S2	1315.48	657.236	437.822	1.094	-NeuAcaα2-3Galβ1-?Fucα1-?GlcNAcβ1-3(-NeuAcaα2-6)GalNAcol
TECH3	TECH	TECH	39.3	EIC (1315.48; 1316.48; 1317.48; 657.24; 657.74; 658.24)±0.3 -All MS	32057158	11.5	0.7	H1N2F1S2	1315.48	657.236	437.822	1.095	-NeuAcaα2-3Galβ1-?Fucα1-?GlcNAcβ1-3(-NeuAcaα2-6)GalNAcol
C7	C	C	39	EIC (1315.48; 1316.48; 1317.48; 657.24; 657.74; 658.24)±0.3 -All MS	39432928	20	0.5	H1N2F1S2	1315.48	657.236	437.822	1.096	-NeuAcaα2-3Galβ1-?Fucα1-?GlcNAcβ1-3(-NeuAcaα2-6)GalNAcol
M16	M	TM	39	EIC (1315.48; 1316.48; 1317.48; 657.24; 657.74; 658.24)±0.3 -All MS	19620566	8.4	0.7	H1N2F1S2	1315.48	657.236	437.822	1.099	-NeuAcaα2-3Galβ1-?Fucα1-?GlcNAcβ1-3(-NeuAcaα2-6)GalNAcol
T1	AC	TM	60.2	EIC (1331.47; 1332.48; 1333.48; 665.23; 665.73; 666.24)±0.3 -All MS	234376624	30.7	0.6	H2N2S2b	1331.47	665.233	443.153	1.494	-NeuAcaα2-3Galβ1-3(-NeuAcaα2-3Galβ1-?GlcNAcβ1-6)GalNAcol
QC37	QC	QC	58	EIC (1331.47; 1332.48; 1333.48; 665.23; 665.73; 666.24)±0.3 -All MS	79469192	23.4	0.6	H2N2S2b	1331.47	665.233	443.153	1.514	-NeuAcaα2-3Galβ1-3(-NeuAcaα2-3Galβ1-?GlcNAcβ1-6)GalNAcol
QC14	QC	QC	56.7	EIC (1331.47; 1332.48; 1333.48; 665.23; 665.73; 666.24)±0.3 -All MS	109837640	43.2	0.5	H2N2S2b	1331.47	665.233	443.153	1.52	-NeuAcaα2-3Galβ1-3(-NeuAcaα2-3Galβ1-?GlcNAcβ1-6)GalNAcol
ST12	ST	S	55.6	EIC (1331.47; 1332.48; 1333.48; 665.23; 665.73; 666.24)±0.3 -All MS	832000000	447.6	0.5	H2N2S2b	1331.47	665.233	443.153	1.54	-NeuAcaα2-3Galβ1-3(-NeuAcaα2-3Galβ1-?GlcNAcβ1-6)GalNAcol
T6	AC	TM	56.4	EIC (1331.47; 1332.48; 1333.48; 665.23; 665.73; 666.24)±0.3 -All MS	118977776	41.4	0.6	H2N2S2b	1331.47	665.233	443.153	1.541	-NeuAcaα2-3Galβ1-3(-NeuAcaα2-3Galβ1-?GlcNAcβ1-6)GalNAcol
C8	C	C	55.8	EIC (1331.47; 1332.48; 1333.48; 665.23; 665.73; 666.24)±0.3 -All MS	11626692	7.2	0.5	H2N2S2b	1331.47	665.233	443.153	1.541	-NeuAcaα2-3Galβ1-3(-NeuAcaα2-3Galβ1-?GlcNAcβ1-6)GalNAcol
T9	AC	TM	55.8	EIC (1331.47; 1332.48; 1333.48; 665.23; 665.73; 666.24)±0.3 -All MS	21194042	10.6	0.5	H2N2S2b	1331.47	665.233	443.153	1.541	-NeuAcaα2-3Galβ1-3(-NeuAcaα2-3Galβ1-?GlcNAcβ1-6)GalNAcol
TECH2	TECH	TECH	55.8	EIC (1331.47; 1332.48; 1333.48; 665.23; 665.73; 666.24)±0.3 -All MS	75699240	31.5	0.5	H2N2S2b	1331.47	665.233	443.153	1.541	-NeuAcaα2-3Galβ1-3(-NeuAcaα2-3Galβ1-?GlcNAcβ1-6)GalNAcol
C12	C	C	55.7	EIC (1331.47; 1332.48; 1333.48; 665.23; 665.73; 666.24)±0.3 -All MS	69922352	39.6	0.6	H2N2S2b	1331.47	665.233	443.153	1.543	-NeuAcaα2-3Galβ1-3(-NeuAcaα2-3Galβ1-?GlcNAcβ1-6)GalNAcol
M15	M	TM	55.7	EIC (1331.47; 1332.48; 1333.48; 665.23; 665.73; 666.24)±0.3 -All MS	60977868	30.6	0.6	H2N2S2b	1331.47	665.233	443.153	1.543	-NeuAcaα2-3Galβ1-3(-NeuAcaα2-3Galβ1-?GlcNAcβ1-6)GalNAcol
QC21	QC	QC	55.7	EIC (1331.47; 1332.48; 1333.48; 665.23; 665.73; 666.24)±0.3 -All MS	88255792	33.4	0.6	H2N2S2b	1331.47	665.233	443.153	1.543	-NeuAcaα2-3Galβ1-3(-NeuAcaα2-3Galβ1-?GlcNAcβ1-6)GalNAcol
T11	AC	TM	55.7	EIC (1331.47; 1332.48; 1333.48; 665.23; 665.73; 666.24)±0.3 -All MS	28017042	10.6	0.6	H2N2S2b	1331.47	665.233	443.153	1.543	-NeuAcaα2-3Galβ1-3(-NeuAcaα2-3Galβ1-?GlcNAcβ1-6)GalNAcol
ST4	ST	S	56.2	EIC (1331.47; 1332.48; 1333.48; 665.23; 665.73; 666.24)±0.3 -All MS	120000000	36.2	0.5	H2N2S2b	1331.47	665.233	443.153	1.544	-NeuAcaα2-3Galβ1-3(-NeuAcaα2-3Galβ1-?GlcNAcβ1-6)GalNAcol
TECH1	TECH	TECH	55.8	EIC (1331.47; 1332.48; 1333.48; 665.23; 665.73; 666.24)±0.3 -All MS	148058480	42.7	0.6	H2N2S2b	1331.47	665.233	443.153	1.546	-NeuAcaα2-3Galβ1-3(-NeuAcaα2-3Galβ1-?GlcNAcβ1-6)GalNAcol
T3	MUC	TM	56.2	EIC (1331.47; 1332.48; 1333.48; 665.23; 665.73; 666.24)±0.3 -All MS	116940432	33.6	0.6	H2N2S2b	1331.47	665.233	443.153	1.548	-NeuAcaα2-3Galβ1-3(-NeuAcaα2-3Galβ1-?GlcNAcβ1-6)GalNAcol
C1	C	C	56.1	EIC (1331.47; 1332.48; 1333.48; 665.23; 665.73; 666.24)±0.3 -All MS	48491352	11.4	0.8	H2N2S2b	1331.47	665.233	443.153	1.55	-NeuAcaα2-3Galβ1-3(-NeuAcaα2-3Galβ1-?GlcNAcβ1-6)GalNAcol
T10	AC	TM	56.1	EIC (1331.47; 1332.48; 1333.48; 665.23; 665.73; 666.24)±0.3 -All MS	32329770	14.9	0.4	H2N2S2b	1331.47	665.233	443.153	1.55	-NeuAcaα2-3Galβ1-3(-NeuAcaα2-3Galβ1-?GlcNAcβ1-6)GalNAcol
C11	C	C	55.8	EIC (1331.47; 1332.48; 1333.48; 665.23; 665.73; 666.24)±0.3 -All MS	15927925	6.3	0.6	H2N2S2b	1331.47	665.233	443.153	1.55	-NeuAcaα2-3Galβ1-3(-NeuAcaα2-3Galβ1-?GlcNAcβ1-6)GalNAcol
C3	C	C	56.3	EIC (1331.47; 1332.48; 1333.48; 665.23; 665.73; 666.24)±0.3 -All MS	14109982	6	0.6	H2N2S2b	1331.47	665.233	443.153	1.551	-NeuAcaα2-3Galβ1-3(-NeuAcaα2-3Galβ1-?GlcNAcβ1-6)GalNAcol
C4	C	C	56	EIC (1331.47; 1332.48; 1333.48; 665.23; 665.73; 666.24)±0.3 -All MS	27280764	6.9	0.6	H2N2S2b	1331.47	665.233	443.153	1.551	-NeuAcaα2-3Galβ1-3(-NeuAcaα2-3Galβ1-?GlcNAcβ1-6)GalNAcol
ST7	ST	S	55.7	EIC (1331.47; 1332.48; 1333.48; 665.23; 665.73; 666.24)±0.3 -All MS	261000000	119.9	0.5	H2N2S2b	1331.47	665.233	443.153	1.552	-NeuAcaα2-3Galβ1-3(-NeuAcaα2-3Galβ1-?GlcNAcβ1-6)GalNAcol
T12	AC	TM	55.9	EIC (1331.47; 1332.48; 1333.48; 665.23; 665.73; 666.24)±0.3 -All MS	91802312	43.2	0.6	H2N2S2b	1331.47	665.233	443.153	1.553	-NeuAcaα2-3Galβ1-3(-NeuAcaα2-3Galβ1-?GlcNAcβ1-6)GalNAcol
TECH3	TECH	TECH	55.8	EIC (1331.47; 1332.48; 1333.48; 665.23; 665.73; 666.24)±0.3 -All MS	65787560	27.7	0.6	H2N2S2b	1331.47	665.233	443.153	1.554	-NeuAcaα2-3Galβ1-3(-NeuAcaα2-3Galβ1-?GlcNAcβ1-6)GalNAcol
T2	MUC	TM	56	EIC (1331.47; 1332.48; 1333.48; 665.23; 665.73; 666.24)±0.3 -All MS	64843476	17.3	0.7	H2N2S2b	1331.47	665.233	443.153	1.556	-NeuAcaα2-3Galβ1-3(-NeuAcaα2-3Galβ1-?GlcNAcβ1-6)GalNAcol
ST6	ST	S	55.9	EIC (1331.47; 1332.48; 1333.48; 665.23; 665.73; 666.24)±0.3 -All MS	411000000	160.4	0.6	H2N2S2b	1331.47	665.233	443.153	1.557	-NeuAcaα2-3Galβ1-3(-NeuAcaα2-3Galβ1-?GlcNAcβ1-6)GalNAcol
T4	AC	TM	55.9	EIC (1331.47; 1332.48; 1333.48; 665.23; 665.73; 666.24)±0.3 -All MS	492663040	102	0.5	H2N2S2b	1331.47	665.233	443.153	1.557	-NeuAcaα2-3Galβ1-3(-NeuAcaα2-3Galβ1-?GlcNAcβ1-6)GalNAcol
C10	C	C	56.1	EIC (1331.47; 1332.48; 1333.48; 665.23; 665.73; 666.24)±0.3 -All MS	9276150	2.7	1.1	H2N2S2b	1331.47	665.233	443.153	1.558	-NeuAcaα2-3Galβ1-3(-NeuAcaα2-3Galβ1-?GlcNAcβ1-6)GalNAcol
C6	C	C	56.1	EIC (1331.47; 1332.48; 1333.48; 665.23; 665.73; 666.24)±0.3 -All MS	11477098	6.4	0.5	H2N2S2b	1331.47	665.233	443.153	1.558	-NeuAcaα2-3Galβ1-3(-NeuAcaα2-3Galβ1-?GlcNAcβ1-6)GalNAcol
T7	AC	TM	55.8	EIC (1331.47; 1332.48; 1333.48; 665.23; 665.73; 666.24)±0.3 -All MS	63373008	26.8	0.6	H2N2S2b	1331.47	665.233	443.153	1.559	-NeuAcaα2-3Galβ1-3(-NeuAcaα2-3Galβ1-?GlcNAcβ1-6)GalNAcol
QC64	QC	QC	55.7	EIC (1331.47; 1332.48; 1333.48; 665.23; 665.73; 666.24)±0.3 -All MS	63763240	38.7	0.6	H2N2S2b	1331.47	665.233	443.153	1.56	-NeuAcaα2-3Galβ1-3(-NeuAcaα2-3Galβ1-?GlcNAcβ1-6)GalNAcol
T8	AC	TM	55.7	EIC (1331.47; 1332.48; 1333.48; 665.23; 665.73; 666.24)±0.3 -All MS	38104988	19.3	0.6	H2N2S2b	1331.47	665.233	443.153	1.56	-NeuAcaα2-3Galβ1-3(-NeuAcaα2-3Galβ1-?GlcNAcβ1-6)GalNAcol
M16	M	TM	55.5	EIC (1331.47; 1332.48; 1333.48; 665.23; 665.73; 666.24)±0.3 -All MS	66932708	32.5	0.7	H2N2S2b	1331.47	665.233	443.153	1.563	-NeuAcaα2-3Galβ1-3(-NeuAcaα2-3Galβ1-?GlcNAcβ1-6)GalNAcol
M17	M	TM	55.1	EIC (1331.47; 1332.48; 1333.48; 665.23; 665.73; 666.24)±0.3 -All MS	57756268	19.7	0.6	H2N2S2b	1331.47	665.233	443.153	1.565	-NeuAcaα2-3Galβ1-3(-NeuAcaα2-3Galβ1-?GlcNAcβ1-6)GalNAcol
ST11	ST	S	55.3	EIC (1331.47; 1332.48; 1333.48; 665.23; 665.73; 666.24)±0.3 -All MS	1010000000	350.2	0.6	H2N2S2b	1331.47	665.233	443.153	1.567	-NeuAcaα2-3Galβ1-3(-NeuAcaα2-3Galβ1-?GlcNAcβ1-6)GalNAcol
M18	M	TM	55.2	EIC (1331.47; 1332.48; 1333.48; 665.23; 665.73; 666.24)±0.3 -All MS	24133790	18.3	0.5	H2N2S2b	1331.47	665.233	443.153	1.568	-NeuAcaα2-3Galβ1-3(-NeuAcaα2-3Galβ1-?GlcNAcβ1-6)GalNAcol
M19	M	TM	55.1	EIC (1331.47; 1332.48; 1333.48; 665.23; 665.73; 666.24)±0.3 -All MS	314145888	119.7	0.6	H2N2S2b	1331.47	665.233	443.153	1.57	-NeuAcaα2-3Galβ1-3(-NeuAcaα2-3Galβ1-?GlcNAcβ1-6)GalNAcol
SM21	SM	S	55.1	EIC (1331.47; 1332.48; 1333.48; 665.23; 665.73; 666.24)±0.3 -All MS	189000000	70.8	0.7	H2N2S2b	1331.47	665.233	443.153	1.57	-NeuAcaα2-3Galβ1-3(-NeuAcaα2-3Galβ1-?GlcNAcβ1-6)GalNAcol
SM19	SM	S	55.1	EIC (1331.47; 1332.48; 1333.48; 665.23; 665.73; 666.24)±0.3 -All MS	1030000000	503.6	0.7	H2N2S2b	1331.47	665.233	443.153	1.57	-NeuAcaα2-3Galβ1-3(-NeuAcaα2-3Galβ1-?GlcNAcβ1-6)GalNAcol
QC80	QC	QC	55	EIC (1331.47; 1332.48; 1333.48; 665.23; 665.73; 666.24)±0.3 -All MS	44651912	23.3	0.7	H2N2S2b	1331.47	665.233	443.153	1.571	-NeuAcaα2-3Galβ1-3(-NeuAcaα2-3Galβ1-?GlcNAcβ1-6)GalNAcol
IM	SC	S	55	EIC (1331.47; 1332.48; 1333.48; 665.23; 665.73; 666.24)±0.3 -All MS	79618208	23.8	0.7	H2N2S2b	1331.47	665.233	443.153	1.571	-NeuAcaα2-3Galβ1-3(-NeuAcaα2-3Galβ1-?GlcNAcβ1-6)GalNAcol
M21	M	TM	55.2	EIC (1331.47; 1332.48; 1333.48; 665.23; 665.73; 666.24)±0.3 -All MS	179929584	127.2	0.6	H2N2S2b	1331.47	665.233	443.153	1.573	-NeuAcaα2-3Galβ1-3(-NeuAcaα2-3Galβ1-?GlcNAcβ1-6)GalNAcol
T5	NEK	TM	53.8	EIC (1332.49; 1333.50; 1334.50)±0.3 -All MS	11139871	11	0.7	H2N2F2S1b	1332.49	665.744	443.493	1.486	NID
T3	MUC	TM	65.1	EIC (1332.49; 1333.50; 1334.50)±0.3 -All MS	18984622	9.9	0.8	H2N2F2S1c	1332.49	665.744	443.493	1.793	-Fucα1-2Galβ1-3(-NeuAcaα2-3Galβ1-?Fucα1-?GlcNAcβ1-6)GalNAcol
C9	C	C	41	EIC (1372.50; 1373.50; 1374.50; 685.75; 686.25; 686.75)±0.3 -All MS	35294192	7.9	0.5	H1N3S2a	1372.5	685.747	456.829	1.065	-GalNAcα1-4NeuAcaα2-3Galβ1-?GlcNAcβ1-3(-NeuAcaα2-6)GalNAcol
C8	C	C	38.8	EIC (1372.50; 1373.50; 1374.50; 685.75; 686.25; 686.75)±0.3 -All MS	22307310	12.3	0.7	H1N3S2a	1372.5	685.747	456.829	1.072	-GalNAcα1-4NeuAcaα2-3Galβ1-?GlcNAcβ1-3(-NeuAcaα2-6)GalNAcol
C12	C	C	38.7	EIC (1372.50; 1373.50; 1374.50; 685.75; 686.25; 686.75)±0.3 -All MS	29753284	21.3	0.6	H1N3S2a	1372.5	685.747	456.829	1.072	-GalNAcα1-4NeuAcaα2-3Galβ1-?GlcNAcβ1-3(-NeuAcaα2-6)GalNAcol
C10	C	C	38.6	EIC (1372.50; 1373.50; 1374.50; 685.75; 686.25; 686.75)±0.3 -All MS	45242876	22.9	0.6	H1N3S2a	1372.5	685.747	456.829	1.072	-GalNAcα1-4NeuAcaα2-3Galβ1-?GlcNAcβ1-3(-NeuAcaα2-6)GalNAcol
C6	C	C	38.6	EIC (1372.50; 1373.50; 1374.50; 685.75; 686.25; 686.75)±0.3 -All MS	31851434	14	0.8	H1N3S2a	1372.5	685.747	456.829	1.072	-GalNAcα1-4NeuAcaα2-3Galβ1-?GlcNAcβ1-3(-NeuAcaα2-6)GalNAcol
C7	C	C	38.2	EIC (1372.50; 1373.50; 1374.50; 685.75; 686.25; 686.75)±0.3 -All MS	26350392	13.1	0.5	H1N3S2a	1372.5	685.747	456.829	1.073	-GalNAcα1-4NeuAcaα2-3Galβ1-?GlcNAcβ1-3(-NeuAcaα2-6)GalNAcol
C11	C	C	38.7	EIC (1372.50; 1373.50; 1374.50; 685.75; 686.25; 686.75)±0.3 -All MS	224292752	76.8	0.6	H1N3S2a	1372.5	685.747	456.829	1.075	-GalNAcα1-4NeuAcaα2-3Galβ1-?GlcNAcβ1-3(-NeuAcaα2-6)GalNAcol
C11	C	C	41.3	EIC (1372.50; 1373.50; 1374.50; 685.75; 686.25; 686.75)±0.3 -All MS	50567312	17.6	0.6	H1N3S2b	1372.5	685.747	456.829	1.147	-GalNAcα1-4NeuAcaα2-3Galβ1-?GlcNAcβ1-3(-NeuAcaα2-6)GalNAcol
C12	C	C	41.5	EIC (1372.50; 1373.50; 1374.50; 685.75; 686.25; 686.75)±0.3 -All MS	9282577	5.6	0.8	H1N3S2b	1372.5	685.747	456.829	1.15	-GalNAcα1-4NeuAcaα2-3Galβ1-?GlcNAcβ1-3(-NeuAcaα2-6)GalNAcol
C7	C	C	41	EIC (1372.50; 1373.50; 1374.50; 685.75; 686.25; 686.75)±0.3 -All MS	35524276	19.2	0.5	H1N3S2b	1372.5	685.747	456.829	1.152	-GalNAcα1-4NeuAcaα2-3Galβ1-?GlcNAcβ1-3(-NeuAcaα2-6)GalNAcol
C7	C	C	45	EIC (1372.50; 1373.50; 1374.50; 685.75; 686.25; 686.75)±0.3 -All MS	11053887	7.4	0.5	H1N3S2c	1372.5	685.747	456.829	1.264	NID
T4	AC	TM	42.8	EIC (1381.46; 1382.46; 1383.46; 0.00)±0.3 -All MS	9642517	4.5	0.5	H2N4F1Su1a	1381.46	690.225	459.814	1.192	-GlcNAcβ1-3SuGalβ1-?Fucα1-?GlcNAcβ1-3Galβ1-?GlcNAcβ1-3GalNAcol
C1	C	C	43.4	EIC (1381.46; 1382.46; 1383.46; 690.22; 690.73; 691.23)±0.3 -All MS	27260988	8.2	0.6	H2N4F1Su1a	1381.46	690.225	459.814	1.199	-GlcNAcβ1-3SuGalβ1-?Fucα1-?GlcNAcβ1-3Galβ1-?GlcNAcβ1-3GalNAcol
T2	MUC	TM	43.4	EIC (1381.46; 1382.46; 1383.46; 690.22; 690.73; 691.23)±0.3 -All MS	81318400	13.3	1.2	H2N4F1Su1a	1381.46	690.225	459.814	1.206	-GlcNAcβ1-3SuGalβ1-?Fucα1-?GlcNAcβ1-3Galβ1-?GlcNAcβ1-3GalNAcol
T4	AC	TM	43.4	EIC (1381.46; 1382.46; 1383.46; 0.00)±0.3 -All MS	3629900	2	0.4	H2N4F1Su1b	1381.46	690.225	459.814	1.209	NID
T3	MUC	TM	43.6	EIC (1389.52; 1390.52; 1391.52; 694.25; 694.76; 695.26)±0.3 -All MS	288230848	76.3	0.7	H2N3F1S1a	1389.52	694.254	462.5	1.201	-NeuAcaα2-3Galβ1-?Fucα1-?GlcNAcβ1-3Galβ1-?GlcNAcβ1-3GalNAcol
M16	M	TM	43.7	EIC (1389.52; 1390.52; 1391.52; 694.25; 694.76; 695.26)±0.3 -All MS	25312438	8.8	1	H2N3F1S1a	1389.52	694.254	462.5	1.231	-NeuAcaα2-3Galβ1-?Fucα1-?GlcNAcβ1-3Galβ1-?GlcNAcβ1-3GalNAcol
T3	MUC	TM	45.6	EIC (1389.52; 1390.52; 1391.52; 694.25; 694.76; 695.26)±0.3 -All MS	50250380	15.8	0.6	H2N3F1S1b	1389.52	694.254	462.5	1.256	-NeuAcaα2-3Galβ1-?GlcNAcβ1-3Galβ1-?Fucα1-?GlcNAcβ1-3GalNAcol
T3	MUC	TM	47.2	EIC (1389.52; 1390.52; 1391.52; 694.25; 694.76; 695.26)±0.3 -All MS	44364184	16.8	0.6	H2N3F1S1c	1389.52	694.254	462.5	1.3	-NeuAcaα2-3Galβ1-?Fucα1-?GlcNAcβ1-3Galβ1-?GlcNAcβ1-3GalNAcol
T3	MUC	TM	48.1	EIC (1389.52; 1390.52; 1391.52; 694.25; 694.76; 695.26)±0.3 -All MS	211166528	65.8	0.5	H2N3F1S1d	1389.52	694.254	462.5	1.325	-NeuAcaα2-3Galβ1-?Fucα1-?GlcNAcβ1-3Galβ1-?GlcNAcβ1-3GalNAcol
C7	C	C	50.2	EIC (1389.52; 1390.52; 1391.52; 694.25; 694.76; 695.26)±0.3 -All MS	12410172	7	0.6	H2N3F1S1f	1389.52	694.254	462.5	1.413	-Galβ1-?GlcNAcβ1-3(-NeuAcaα2-3Galβ1-?Fucα1-?GlcNAcβ1-6)GalNAcol
T3	MUC	TM	60.1	EIC (1389.52; 1390.52; 1391.52; 694.25; 694.76; 695.26)±0.3 -All MS	25647986	6.8	0.7	H2N3F1S1e	1389.52	694.254	462.5	1.656	-Galβ1-?GlcNAcβ1-3(-NeuAcaα2-3Galβ1-?Fucα1-?GlcNAcβ1-6)GalNAcol
T11	AC	TM	46.9	EIC (1411.43; 1412.43; 1413.43; 705.21; 705.71; 706.21)±0.3 -All MS	23681426	8.5	0.6	H2N2S2Su1a	1411.43	705.212	469.805	1.299	-NeuAcaα2-3Galβ1-3(-NeuAcaα2-3SuGalβ1-?GlcNAcβ1-6)GalNAcol
ST12	ST	S	50.5	EIC (1411.43; 1412.43; 1413.43; 705.21; 705.71; 706.21)±0.3 -All MS	31432894	14.9	0.7	H2N2S2Su1b	1411.43	705.212	469.805	1.399	-NeuAcaα2-3SuGalβ1-3(-NeuAcaα2-3Galβ1-?GlcNAcβ1-6)GalNAcol
ST7	ST	S	50.6	EIC (1411.43; 1412.43; 1413.43; 705.21; 705.71; 706.21)±0.3 -All MS	12257674	5.5	0.6	H2N2S2Su1b	1411.43	705.212	469.805	1.409	-NeuAcaα2-3SuGalβ1-3(-NeuAcaα2-3Galβ1-?GlcNAcβ1-6)GalNAcol
T12	AC	TM	50.8	EIC (1411.43; 1412.43; 1413.43; 705.21; 705.71; 706.21)±0.3 -All MS	14125174	5.7	0.7	H2N2S2Su1b	1411.43	705.212	469.805	1.411	-NeuAcaα2-3SuGalβ1-3(-NeuAcaα2-3Galβ1-?GlcNAcβ1-6)GalNAcol
ST6	ST	S	50.7	EIC (1411.43; 1412.43; 1413.43; 705.21; 705.71; 706.21)±0.3 -All MS	14019571	4.7	1	H2N2S2Su1b	1411.43	705.212	469.805	1.412	-NeuAcaα2-3SuGalβ1-3(-NeuAcaα2-3Galβ1-?GlcNAcβ1-6)GalNAcol
ST11	ST	S	50	EIC (1411.43; 1412.43; 1413.43; 705.21; 705.71; 706.21)±0.3 -All MS	44595244	15.8	0.6	H2N2S2Su1b	1411.43	705.212	469.805	1.416	-NeuAcaα2-3SuGalβ1-3(-NeuAcaα2-3Galβ1-?GlcNAcβ1-6)GalNAcol
SM21	SM	S	49.8	EIC (1411.43; 1412.43; 1413.43; 705.21; 705.71; 706.21)±0.3 -All MS	10599059	3.9	0.7	H2N2S2Su1b	1411.43	705.212	469.805	1.419	-NeuAcaα2-3SuGalβ1-3(-NeuAcaα2-3Galβ1-?GlcNAcβ1-6)GalNAcol
M19	M	TM	49.8	EIC (1411.43; 1412.43; 1413.43; 705.21; 705.71; 706.21)±0.3 -All MS	20157674	7	0.6	H2N2S2Su1b	1411.43	705.212	469.805	1.419	-NeuAcaα2-3SuGalβ1-3(-NeuAcaα2-3Galβ1-?GlcNAcβ1-6)GalNAcol
IM	SC	S	49.8	EIC (1411.43; 1412.43; 1413.43; 705.21; 705.71; 706.21)±0.3 -All MS	9924316	3.9	0.6	H2N2S2Su1b	1411.43	705.212	469.805	1.423	-NeuAcaα2-3SuGalβ1-3(-NeuAcaα2-3Galβ1-?GlcNAcβ1-6)GalNAcol
SM19	SM	S	50	EIC (1411.43; 1412.43; 1413.43; 705.21; 705.71; 706.21)±0.3 -All MS	82933192	46.6	0.7	H2N2S2Su1b	1411.43	705.212	469.805	1.425	-NeuAcaα2-3SuGalβ1-3(-NeuAcaα2-3Galβ1-?GlcNAcβ1-6)GalNAcol
M21	M	TM	49.9	EIC (1411.43; 1412.43; 1413.43; 705.21; 705.71; 706.21)±0.3 -All MS	10210782	8.8	0.5	H2N2S2Su1b	1411.43	705.212	469.805	1.425	-NeuAcaα2-3SuGalβ1-3(-NeuAcaα2-3Galβ1-?GlcNAcβ1-6)GalNAcol
T3	MUC	TM	52.1	EIC (1446.54; 1447.54; 1448.54; 722.77; 723.27; 723.77)±0.3 -All MS	73823408	24.1	0.5	H2N4S1a	1446.54	722.765	481.508	1.435	-GalNAcb1-4NeuAcaα2-3Galβ1-?GlcNAcβ1-3Galβ1-?GlcNAcβ1-3GalNAcol
T3	MUC	TM	54.4	EIC (1446.54; 1447.54; 1448.54; 722.77; 723.27; 723.77)±0.3 -All MS	130965592	41.1	0.5	H2N4S1b	1446.54	722.765	481.508	1.499	NID
C7	C	C	45	EIC (1460.52; 1461.52; 1462.52; 729.75; 730.26; 730.76)±0.3 -All MS	14676349	7.4	0.8	H1N2S3	1460.52	729.755	486.167	1.264	-NeuAcaα2-3Galβ1-?GlcNAcβ1-3(-NeuAcaα2-8NeuAcaα2-6)GalNAcol
T3	MUC	TM	46.5	EIC (1477.53; 1478.53; 1479.54; 738.26; 738.76; 739.26)±0.3 -All MS	70963704	23.9	0.6	H2N2F1S2a	1477.53	738.262	491.839	1.281	NID
M15	M	TM	47.6	EIC (1477.53; 1478.53; 1479.54; 738.26; 738.76; 739.26)±0.3 -All MS	63967936	35.1	0.6	H2N2F1S2b	1477.53	738.262	491.839	1.319	-NeuAcaα2-3Galβ1-3(-NeuAcaα2-3Galβ1-4Fucα1-3GlcNAcβ1-6)GalNAcol
T3	MUC	TM	47.9	EIC (1477.53; 1478.53; 1479.54; 738.26; 738.76; 739.26)±0.3 -All MS	333236000	124.1	0.5	H2N2F1S2b	1477.53	738.262	491.839	1.32	-NeuAcaα2-3Galβ1-3(-NeuAcaα2-3Galβ1-4Fucα1-3GlcNAcβ1-6)GalNAcol
T6	AC	TM	48.3	EIC (1477.53; 1478.53; 1479.54; 738.26; 738.76; 739.26)±0.3 -All MS	36538700	16	0.7	H2N2F1S2b	1477.53	738.262	491.839	1.32	-NeuAcaα2-3Galβ1-3(-NeuAcaα2-3Galβ1-4Fucα1-3GlcNAcβ1-6)GalNAcol
T5	NEK	TM	47.9	EIC (1477.53; 1478.53; 1479.54; 738.26; 738.76; 739.26)±0.3 -All MS	53520496	24.8	0.6	H2N2F1S2b	1477.53	738.262	491.839	1.323	-NeuAcaα2-3Galβ1-3(-NeuAcaα2-3Galβ1-4Fucα1-3GlcNAcβ1-6)GalNAcol
T2	MUC	TM	47.7	EIC (1477.53; 1478.53; 1479.54; 738.26; 738.76; 739.26)±0.3 -All MS	142638304	46.4	0.6	H2N2F1S2b	1477.53	738.262	491.839	1.325	-NeuAcaα2-3Galβ1-3(-NeuAcaα2-3Galβ1-4Fucα1-3GlcNAcβ1-6)GalNAcol
T8	AC	TM	47.5	EIC (1477.53; 1478.53; 1479.54; 738.26; 738.76; 739.26)±0.3 -All MS	35409708	20.8	0.6	H2N2F1S2b	1477.53	738.262	491.839	1.331	-NeuAcaα2-3Galβ1-3(-NeuAcaα2-3Galβ1-4Fucα1-3GlcNAcβ1-6)GalNAcol
M16	M	TM	47.3	EIC (1477.53; 1478.53; 1479.54; 738.26; 738.76; 739.26)±0.3 -All MS	82789640	53.8	0.5	H2N2F1S2b	1477.53	738.262	491.839	1.332	-NeuAcaα2-3Galβ1-3(-NeuAcaα2-3Galβ1-4Fucα1-3GlcNAcβ1-6)GalNAcol
M19	M	TM	47	EIC (1477.53; 1478.53; 1479.54; 738.26; 738.76; 739.26)±0.3 -All MS	49702004	24.5	0.6	H2N2F1S2b	1477.53	738.262	491.839	1.339	-NeuAcaα2-3Galβ1-3(-NeuAcaα2-3Galβ1-4Fucα1-3GlcNAcβ1-6)GalNAcol
T10	AC	TM	53.6	EIC (1479.55; 1480.55; 1481.55; 739.27; 739.77; 740.27)±0.3 -All MS	74932816	24.1	0.6	H4N4	1479.55	739.27	492.511	1.481	-Galβ1-3(-Galβ1-?GlcNAcβ1-3Galβ1-?GlcNAcβ1-3Galβ1-?GlcNAcβ1-6)GalNAcol
C10	C	C	40.8	EIC (1486.49; 1487.49; 1488.49; 742.74; 743.24; 743.74)±0.3 -All MS	6960373	5.7	0.5	H3N3F2Su1a	1486.49	742.74	494.825	1.133	-Galβ1-?Fucα1-?SuGlcNAcβ1-3Galβ1-?Fucα1-?GlcNAcβ1-3Galβ1-3GalNAcol
T4	AC	TM	41.4	EIC (1486.49; 1487.49; 1488.49; 742.74; 743.24; 743.74)±0.3 -All MS	29733062	6.5	0.6	H3N3F2Su1a	1486.49	742.74	494.825	1.153	-Galβ1-?Fucα1-?SuGlcNAcβ1-3Galβ1-?Fucα1-?GlcNAcβ1-3Galβ1-3GalNAcol
M16	M	TM	41.5	EIC (1486.49; 1487.49; 1488.49; 742.74; 743.24; 743.74)±0.3 -All MS, Smoothed (8.82,1,GA)	19689956	14.5	1.1	H3N3F2Su1a	1486.49	742.74	494.825	1.169	-Galβ1-?Fucα1-?SuGlcNAcβ1-3Galβ1-?Fucα1-?GlcNAcβ1-3Galβ1-3GalNAcol
T4	AC	TM	42.4	EIC (1486.49; 1487.49; 1488.49; 742.74; 743.24; 743.74)±0.3 -All MS	11964253	2.6	0.7	H3N3F2Su1b	1486.49	742.74	494.825	1.181	-Galβ1-3(-Galβ1-?Fucα1-?SuGlcNAcβ1-3Galβ1-?Fucα1-?GlcNAcβ1-6)GalNAcol
M16	M	TM	42.4	EIC (1486.49; 1487.49; 1488.49; 742.74; 743.24; 743.74)±0.3 -All MS, Smoothed (8.82,1,GA)	28052828	16.2	1.5	H3N3F2Su1b	1486.49	742.74	494.825	1.194	-Galβ1-3(-Galβ1-?Fucα1-?SuGlcNAcβ1-3Galβ1-?Fucα1-?GlcNAcβ1-6)GalNAcol
T2	MUC	TM	43.1	EIC (1486.49; 1487.49; 1488.49; 742.74; 743.24; 743.74)±0.3 -All MS	27382128	10	0.7	H3N3F2Su1b	1486.49	742.74	494.825	1.197	-Galβ1-3(-Galβ1-?Fucα1-?SuGlcNAcβ1-3Galβ1-?Fucα1-?GlcNAcβ1-6)GalNAcol
T3	MUC	TM	63.9	EIC (1534.55; 1535.56; 1536.56; 766.77; 767.27; 767.78)±0.3 -All MS	19561724	8.1	0.5	H2N3S2	1534.55	766.773	510.846	1.76	-NeuAcaα2-3Galβ1-?GlcNAcβ1-3(-NeuAcaα2-3Galβ1-?GlcNAcβ1-6)GalNAcol
T3	MUC	TM	50.2	EIC (1535.57; 1536.58; 1537.58; 767.28; 767.78; 768.29)±0.3 -All MS	99359112	30.4	0.6	H2N3F2S1a	1535.57	767.283	511.186	1.383	-Galβ1-?Fucα1-?GlcNAcβ1-3(-NeuAcaα2-3Galβ1-?Fucα1-?GlcNAcβ1-6)GalNAcol
C7	C	C	39.9	EIC (778.24; 778.74; 779.24)±0.3 -All MS	8316951	4	0.8	H2N2F1S2Su1a	1557.49	778.241	518.491	1.121	-NeuAcaα2-3Galβ1-3(-NeuAcaα2-3SuGalβ1-?Fucα1-?GlcNAcβ1-6)GalNAcol
T6	AC	TM	46.4	EIC (778.24; 778.74; 779.24)±0.3 -All MS	44181704	15.9	0.7	H2N2F1S2Su1b	1557.49	778.241	518.491	1.268	-NeuAcaα2-3Galβ1-3(-NeuAcaα2-3Galβ1-?Fucα1-?SuGlcNAcβ1-6)GalNAcol
T5	NEK	TM	45.9	EIC (778.24; 778.74; 779.24)±0.3 -All MS	28661180	10.9	0.6	H2N2F1S2Su1b	1557.49	778.241	518.491	1.268	-NeuAcaα2-3Galβ1-3(-NeuAcaα2-3Galβ1-?Fucα1-?SuGlcNAcβ1-6)GalNAcol
T12	AC	TM	45.7	EIC (778.24; 778.74; 779.24)±0.3 -All MS	17422340	9.1	0.7	H2N2F1S2Su1b	1557.49	778.241	518.491	1.269	-NeuAcaα2-3Galβ1-3(-NeuAcaα2-3Galβ1-?Fucα1-?SuGlcNAcβ1-6)GalNAcol
C9	C	C	46.8	EIC (782.72; 783.22; 783.72)±0.3 -All MS	20577308	5.3	0.6	H3N3F2Su2a	1566.44	782.719	521.477	1.216	-Galβ1-3(-SuGalβ1-?Fucα1-?GlcNAcβ1-3Fucα1-?SuGalβ1-?GlcNAcβ1-6)GalNAcol
M19	M	TM	43.2	EIC (782.72; 783.22; 783.72)±0.3 -All MS	14359035	8.9	0.5	H3N3F2Su2a	1566.44	782.719	521.477	1.231	-Galβ1-3(-SuGalβ1-?Fucα1-?GlcNAcβ1-3Fucα1-?SuGalβ1-?GlcNAcβ1-6)GalNAcol
C8	C	C	44.6	EIC (782.72; 783.22; 783.72)±0.3 -All MS	10437006	5.9	0.7	H3N3F2Su2a	1566.44	782.719	521.477	1.232	-Galβ1-3(-SuGalβ1-?Fucα1-?GlcNAcβ1-3Fucα1-?SuGalβ1-?GlcNAcβ1-6)GalNAcol
C10	C	C	44.4	EIC (1566.44; 1567.45; 1568.45; 782.72; 783.22; 783.72)±0.3 -All MS	22489432	11.1	0.9	H3N3F2Su2a	1566.44	782.719	521.477	1.233	-Galβ1-3(-SuGalβ1-?Fucα1-?GlcNAcβ1-3Fucα1-?SuGalβ1-?GlcNAcβ1-6)GalNAcol
C2	C	C	44.4	EIC (1566.44; 1567.45; 1568.45; 782.72; 783.22; 783.72)±0.3 -All MS	44219032	8.6	0.6	H3N3F2Su2a	1566.44	782.719	521.477	1.233	-Galβ1-3(-SuGalβ1-?Fucα1-?GlcNAcβ1-3Fucα1-?SuGalβ1-?GlcNAcβ1-6)GalNAcol
T2	MUC	TM	44.4	EIC (782.72; 783.22; 783.72)±0.3 -All MS	104746112	24	1.2	H3N3F2Su2a	1566.44	782.719	521.477	1.233	-Galβ1-3(-SuGalβ1-?Fucα1-?GlcNAcβ1-3Fucα1-?SuGalβ1-?GlcNAcβ1-6)GalNAcol
C5	C	C	44.8	EIC (782.72; 783.22; 783.72)±0.3 -All MS	18590396	3.4	1.1	H3N3F2Su2a	1566.44	782.719	521.477	1.234	-Galβ1-3(-SuGalβ1-?Fucα1-?GlcNAcβ1-3Fucα1-?SuGalβ1-?GlcNAcβ1-6)GalNAcol
C6	C	C	44.5	EIC (782.72; 783.22; 783.72)±0.3 -All MS	15714703	5.5	0.9	H3N3F2Su2a	1566.44	782.719	521.477	1.236	-Galβ1-3(-SuGalβ1-?Fucα1-?GlcNAcβ1-3Fucα1-?SuGalβ1-?GlcNAcβ1-6)GalNAcol
T10	AC	TM	44.8	EIC (782.72; 783.22; 783.72)±0.3 -All MS	18850796	5.4	1	H3N3F2Su2a	1566.44	782.719	521.477	1.238	-Galβ1-3(-SuGalβ1-?Fucα1-?GlcNAcβ1-3Fucα1-?SuGalβ1-?GlcNAcβ1-6)GalNAcol
C4	C	C	44.7	EIC (782.72; 783.22; 783.72)±0.3 -All MS	22831022	5.2	1.1	H3N3F2Su2a	1566.44	782.719	521.477	1.238	-Galβ1-3(-SuGalβ1-?Fucα1-?GlcNAcβ1-3Fucα1-?SuGalβ1-?GlcNAcβ1-6)GalNAcol
M19	M	TM	43.7	EIC (782.72; 783.22; 783.72)±0.3 -All MS	12224977	6.8	0.5	H3N3F2Su2b	1566.44	782.719	521.477	1.245	-Galβ1-3(-SuGalβ1-?Fucα1-?GlcNAcβ1-3SuGalβ1-?Fucα1-?GlcNAcβ1-6)GalNAcol
M16	M	TM	44.4	EIC (782.72; 783.22; 783.72)±0.3 -All MS	165702128	65.8	0.7	H3N3F2Su2b	1566.44	782.719	521.477	1.251	-Galβ1-3(-SuGalβ1-?Fucα1-?GlcNAcβ1-3SuGalβ1-?Fucα1-?GlcNAcβ1-6)GalNAcol
M15	M	TM	45.9	EIC (1592.60; 1593.60; 1594.60; 795.79; 796.30; 796.80)±0.3 -All MS	18127456	9.6	0.9	H2N4F1S1a	1592.6	795.794	530.194	1.271	-GalNAcα1-3Fucα1-2Galβ1-?GlcNAcβ1-3(-NeuAcaα2-3Galβ1-?GlcNAcβ1-6)GalNAcol
T3	MUC	TM	46.2	EIC (1592.60; 1593.60; 1594.60; 795.79; 796.30; 796.80)±0.3 -All MS	410208480	100.8	1	H2N4F1S1a	1592.6	795.794	530.194	1.273	-GalNAcα1-3Fucα1-2Galβ1-?GlcNAcβ1-3(-NeuAcaα2-3Galβ1-?GlcNAcβ1-6)GalNAcol
T3	MUC	TM	48.7	EIC (1592.60; 1593.60; 1594.60; 795.79; 796.30; 796.80)±0.3 -All MS	247090048	86.9	0.6	H2N4F1S1b	1592.6	795.794	530.194	1.342	-NeuAcaα2-3Galβ1-?GlcNAcβ1-3(-GalNAcα1-3Fucα1-2Galβ1-?GlcNAcβ1-6)GalNAcol
C9	C	C	41.4	EIC (807.26; 807.76; 808.26)±0.3 -All MS	15146237	5.6	0.5	H2N3F2S1Su1a	1615.53	807.262	537.839	1.075	NID
C10	C	C	39	EIC (807.26; 807.76; 808.26)±0.3 -All MS	20464370	7.6	1.1	H2N3F2S1Su1a	1615.53	807.262	537.839	1.083	NID
C6	C	C	39	EIC (807.26; 807.76; 808.26)±0.3 -All MS	19216332	10.4	0.6	H2N3F2S1Su1a	1615.53	807.262	537.839	1.083	NID
C3	C	C	39.4	EIC (1615.53; 1616.53; 1617.53; 807.26; 807.76; 808.26)±0.3 -All MS	24033132	10.1	0.6	H2N3F2S1Su1a	1615.53	807.262	537.839	1.085	NID
T2	MUC	TM	44.5	EIC (807.26; 807.76; 808.26)±0.3 -All MS	38680540	15.8	0.6	H2N3F2S1Su1b	1615.53	807.262	537.839	1.236	Galβ1-?Fucα1-?GlcNAcβ1-3(-NeuAcaα2-3Galβ1-?Fucα1-?SuGlcNAcβ1-6)GalNAcol
T2	MUC	TM	45.7	EIC (807.26; 807.76; 808.26)±0.3 -All MS	17210240	6.8	0.8	H2N3F2S1Su1c	1615.53	807.262	537.839	1.269	NID
T10	AC	TM	49	EIC (1625.61; 1626.61; 1627.61; 812.30; 812.80; 813.30)±0.3 -All MS	15888685	8	0.6	H4N4F1a	1625.61	812.299	541.197	1.354	NID
T10	AC	TM	49.7	EIC (1625.61; 1626.61; 1627.61; 812.30; 812.80; 813.30)±0.3 -All MS	41979316	16.5	0.6	H4N4F1b	1625.61	812.299	541.197	1.373	-Galβ1-3(-Galβ1-?Fucα1-?GlcNAcβ1-3Galβ1-?GlcNAcβ1-3Galβ1-?GlcNAcβ1-6)GalNAcol
M16	M	TM	49	EIC (815.26; 815.76; 816.26)±0.3 -All MS	26194102	20	0.5	H3N3F1S1Su1	1631.53	815.259	543.17	1.38	-Galβ1-3(-NeuAcaα2-3Galβ1-?GlcNAcβ1-3SuGalβ1-?Fucα1-?GlcNAcβ1-6)GalNAcol
T3	MUC	TM	55	EIC (819.23; 819.73; 820.23)±0.3 -All MS	36073496	13.9	0.6	H4N4Su2	1639.46	819.227	545.816	1.515	NID
C7	C	C	40.9	EIC (831.29; 831.80; 832.30)±0.3 -All MS	9361143	6.8	0.6	H1N3S3	1663.6	831.294	553.861	1.149	-GalNAcb1-4NeuAcaα2-3Galβ1-?GlcNAcβ1-3(-NeuAcaα2-8NeuAcaα2-6)GalNAcol
T2	MUC	TM	56.2	EIC (1680.61; 1681.61; 1682.62; 839.80; 840.30; 840.80)±0.3 -All MS	31723922	13.7	0.6	H2N3F1S2	1680.61	839.802	559.532	1.561	-NeuAcaα2-3Galβ1-?Fucα1-?GlcNAcβ1-3(-NeuAcaα2-3Galβ1-?GlcNAcβ1-6)GalNAcol
T6	AC	TM	59.5	EIC (847.80; 848.30; 848.80)±0.3 -All MS	17365872	8.4	0.6	H3N3S2c	1696.61	847.8	564.864	1.626	-NeuAcaα2-3Galβ1-?GlcNAcβ1-3Galβ1-3(-NeuAcaα2-3Galβ1-?GlcNAcβ1-6)GalNAcol
T3	MUC	TM	59.3	EIC (1696.61; 1697.61; 1698.61; 847.80; 848.30; 848.80)±0.3 -All MS	63407124	25.2	0.6	H3N3S2c	1696.61	847.8	564.864	1.634	-NeuAcaα2-3Galβ1-?GlcNAcβ1-3Galβ1-3(-NeuAcaα2-3Galβ1-?GlcNAcβ1-6)GalNAcol
ST6	ST	S	59	EIC (1696.61; 1697.61; 1698.61; 847.80; 848.30; 848.80)±0.3 -All MS	16563325	10.9	0.6	H3N3S2c	1696.61	847.8	564.864	1.643	-NeuAcaα2-3Galβ1-?GlcNAcβ1-3Galβ1-3(-NeuAcaα2-3Galβ1-?GlcNAcβ1-6)GalNAcol
ST12	ST	S	68	EIC (1696.61; 1697.61; 1698.61; 847.80; 848.30; 848.80)±0.3 -All MS	14943590	10.4	0.6	H3N3S2d	1696.61	847.8	564.864	1.884	-NeuAcaα2-3Galβ1-3(-NeuAcaα2-3Galβ1-?GlcNAcβ1-3Galβ1-?GlcNAcβ1-6)GalNAcol
ST11	ST	S	67.7	EIC (1696.61; 1697.61; 1698.61; 847.80; 848.30; 848.80)±0.3 -All MS	15721549	9.2	0.5	H3N3S2d	1696.61	847.8	564.864	1.918	-NeuAcaα2-3Galβ1-3(-NeuAcaα2-3Galβ1-?GlcNAcβ1-3Galβ1-?GlcNAcβ1-6)GalNAcol
M19	M	TM	67.5	EIC (847.80; 848.30; 848.80)±0.3 -All MS	25347494	14.9	0.6	H3N3S2d	1696.61	847.8	564.864	1.923	-NeuAcaα2-3Galβ1-3(-NeuAcaα2-3Galβ1-?GlcNAcβ1-3Galβ1-?GlcNAcβ1-6)GalNAcol
SM19	SM	S	67.5	EIC (1696.61; 1697.61; 1698.61; 847.80; 848.30; 848.80)±0.3 -All MS	21221694	17.9	0.5	H3N3S2d	1696.61	847.8	564.864	1.923	-NeuAcaα2-3Galβ1-3(-NeuAcaα2-3Galβ1-?GlcNAcβ1-3Galβ1-?GlcNAcβ1-6)GalNAcol
M16	M	TM	44.8	EIC (884.26; 884.76; 885.26)±0.3 -All MS	31908210	19.7	0.7	H3N4F2Su2	1769.52	884.259	589.17	1.262	NID
T2	MUC	TM	45.5	EIC (884.26; 884.76; 885.26)±0.3 -All MS	121370992	34.1	0.9	H3N4F2Su2	1769.52	884.259	589.17	1.264	NID
M16	M	TM	45.5	EIC (888.29; 888.79; 889.29)±0.3 -All MS	14074729	8.3	0.8	H3N3F2S1Su1a	1777.58	888.288	591.856	1.282	-Galβ1-3(-NeuAcaα2-3Galβ1-?Fucα1-?GlcNAcβ1-3SuGalβ1-?Fucα1-?GlcNAcβ1-6)GalNAcol
T2	MUC	TM	46.6	EIC (888.29; 888.79; 889.29)±0.3 -All MS	42032484	12.5	0.8	H3N3F2S1Su1a	1777.58	888.288	591.856	1.294	-Galβ1-3(-NeuAcaα2-3Galβ1-?Fucα1-?GlcNAcβ1-3SuGalβ1-?Fucα1-?GlcNAcβ1-6)GalNAcol
M19	M	TM	45.9	EIC (888.29; 888.79; 889.29)±0.3 -All MS	27140636	10.7	0.9	H3N3F2S1Su1b	1777.58	888.288	591.856	1.308	-Galβ1-3(-NeuAcaα2-3Galβ1-?Fucα1-?SuGlcNAcβ1-3Galβ1-?Fucα1-?GlcNAcβ1-6)GalNAcol
M16	M	TM	46.5	EIC (888.29; 888.79; 889.29)±0.3 -All MS	22567112	15.1	0.6	H3N3F2S1Su1b	1777.58	888.288	591.856	1.31	-Galβ1-3(-NeuAcaα2-3Galβ1-?Fucα1-?SuGlcNAcβ1-3Galβ1-?Fucα1-?GlcNAcβ1-6)GalNAcol
M15	M	TM	48.1	EIC (888.29; 888.79; 889.29)±0.3 -All MS	12200813	6.4	0.9	H3N3F2S1Su1c	1777.58	888.288	591.856	1.332	-Galβ1-3(-NeuAcaα2-3Galβ1-?Fucα1-?SuGlcNAcβ1-3Galβ1-?Fucα1-?GlcNAcβ1-6)GalNAcol
T2	MUC	TM	48.1	EIC (888.29; 888.79; 889.29)±0.3 -All MS	26888902	8.9	0.6	H3N3F2S1Su1c	1777.58	888.288	591.856	1.336	-Galβ1-3(-NeuAcaα2-3Galβ1-?Fucα1-?SuGlcNAcβ1-3Galβ1-?Fucα1-?GlcNAcβ1-6)GalNAcol
M16	M	TM	47.7	EIC (888.29; 888.79; 889.29)±0.3 -All MS	94632656	55.1	0.6	H3N3F2S1Su1c	1777.58	888.288	591.856	1.344	-Galβ1-3(-NeuAcaα2-3Galβ1-?Fucα1-?SuGlcNAcβ1-3Galβ1-?Fucα1-?GlcNAcβ1-6)GalNAcol
M19	M	TM	47.4	EIC (888.29; 888.79; 889.29)±0.3 -All MS	14767188	5.8	1	H3N3F2S1Su1c	1777.58	888.288	591.856	1.35	-Galβ1-3(-NeuAcaα2-3Galβ1-?Fucα1-?SuGlcNAcβ1-3Galβ1-?Fucα1-?GlcNAcβ1-6)GalNAcol
M15	M	TM	46.9	EIC (892.32; 892.82; 893.32)±0.3 -All MS	8825225	8.4	0.5	H3N2F2S2	1785.64	892.318	594.543	1.299	NID
T3	MUC	TM	52.2	EIC (920.83; 921.33; 921.83)±0.3 -All MS	210589008	112.8	0.5	H3N3F1S2a	1842.66	920.828	613.55	1.438	-NeuAcaα2-3Galβ1-3(-NeuAcaα2-3Galβ1-?GlcNAcβ1-3Galβ1-?Fucα1-?GlcNAcβ1-6)GalNAcol
T3	MUC	TM	56.9	EIC (920.83; 921.33; 921.83)±0.3 -All MS	83897824	26.4	0.9	H3N3F1S2b	1842.66	920.828	613.55	1.567	-NeuAcaα2-3Galβ1-3(-NeuAcaα2-3Galβ1-?Fucα1-?GlcNAcβ1-3Galβ1-?GlcNAcβ1-6)GalNAcol
M16	M	TM	56.3	EIC (920.83; 921.33; 921.83)±0.3 -All MS	8889138	7.4	0.6	H3N3F1S2b	1842.66	920.828	613.55	1.586	-NeuAcaα2-3Galβ1-3(-NeuAcaα2-3Galβ1-?Fucα1-?GlcNAcβ1-3Galβ1-?GlcNAcβ1-6)GalNAcol
T3	MUC	TM	61.6	EIC (949.34; 949.84; 950.34)±0.3 -All MS	18265156	8	0.7	H3N4S2a	1899.69	949.339	632.557	1.697	(-NeuAcaα2-3Galβ1-?GlcNAcβ1-3Galβ1-?GlcNAcβ1-3Galβ1-?GlcNAcβ1-6(-NeuAcaα2-6)GalNAcol
T3	MUC	TM	62.4	EIC (949.34; 949.84; 950.34)±0.3 -All MS	44558644	18	0.7	H3N4S2b	1899.69	949.339	632.557	1.719	(-NeuAcaα2-3Galβ1-?GlcNAcβ1-3Galβ1-?GlcNAcβ1-3Galβ1-?GlcNAcβ1-6(-NeuAcaα2-6)GalNAcol
C7	C	C	38.8	EIC (952.81; 953.31; 953.81)±0.3 -All MS	8854788	5.9	0.8	H2N3F2S2Su1a	1906.63	952.809	634.871	1.09	NID
C7	C	C	40.1	EIC (952.81; 953.31; 953.81)±0.3 -All MS	26336920	15.6	0.8	H2N3F2S2Su1b	1906.63	952.809	634.871	1.126	-NeuAcaα2-3Galβ1-?Fucα1-?SuGlcNAcβ1-3Galβ1-?Fucα1-?GlcNAcβ1-3(-NeuAcaα2-6)GalNAcol
T6	AC	TM	49.1	EIC (993.86; 994.36; 994.86)±0.3 -All MS	40825632	23.6	0.6	H3N3F2S2a	1988.72	993.857	662.236	1.342	-NeuAcaα2-3Galβ1-3(-NeuAcaα2-3Galβ1-?Fucα1-?GlcNAcβ1-3Galβ1-?Fucα1-?GlcNAcβ1-6)GalNAcol
T3	MUC	TM	48.8	EIC (993.86; 994.36; 994.86)±0.3 -All MS	243791936	116.8	0.6	H3N3F2S2a	1988.72	993.857	662.236	1.344	-NeuAcaα2-3Galβ1-3(-NeuAcaα2-3Galβ1-?Fucα1-?GlcNAcβ1-3Galβ1-?Fucα1-?GlcNAcβ1-6)GalNAcol
M15	M	TM	48.6	EIC (993.86; 994.36; 994.86)±0.3 -All MS	30448364	14.9	0.9	H3N3F2S2a	1988.72	993.857	662.236	1.346	-NeuAcaα2-3Galβ1-3(-NeuAcaα2-3Galβ1-?Fucα1-?GlcNAcβ1-3Galβ1-?Fucα1-?GlcNAcβ1-6)GalNAcol
T2	MUC	TM	48.6	EIC (993.86; 994.36; 994.86)±0.3 -All MS	44462892	13.1	0.8	H3N3F2S2a	1988.72	993.857	662.236	1.35	-NeuAcaα2-3Galβ1-3(-NeuAcaα2-3Galβ1-?Fucα1-?GlcNAcβ1-3Galβ1-?Fucα1-?GlcNAcβ1-6)GalNAcol
M16	M	TM	48.2	EIC (993.86; 994.36; 994.86)±0.3 -All MS	28515732	23.4	0.8	H3N3F2S2a	1988.72	993.857	662.236	1.358	-NeuAcaα2-3Galβ1-3(-NeuAcaα2-3Galβ1-?Fucα1-?GlcNAcβ1-3Galβ1-?Fucα1-?GlcNAcβ1-6)GalNAcol
T8	AC	TM	48.8	EIC (993.86; 994.36; 994.86)±0.3 -All MS	13676831	7.1	0.9	H3N3F2S2a	1988.72	993.857	662.236	1.367	-NeuAcaα2-3Galβ1-3(-NeuAcaα2-3Galβ1-?Fucα1-?GlcNAcβ1-3Galβ1-?Fucα1-?GlcNAcβ1-6)GalNAcol
T3	MUC	TM	49.7	EIC (993.86; 994.36; 994.86)±0.3 -All MS	141805792	75.6	0.6	H3N3F2S2b	1988.72	993.857	662.236	1.369	-NeuAcaα2-3Galβ1-3(-NeuAcaα2-3Galβ1-?Fucα1-?GlcNAcβ1-3Galβ1-?Fucα1-?GlcNAcβ1-6)GalNAcol
M21	M	TM	48.1	EIC (993.86; 994.36; 994.86)±0.3 -All MS	4696215	5.6	0.6	H3N3F2S2b	1988.72	993.857	662.236	1.37	-NeuAcaα2-3Galβ1-3(-NeuAcaα2-3Galβ1-?Fucα1-?GlcNAcβ1-3Galβ1-?Fucα1-?GlcNAcβ1-6)GalNAcol
M16	M	TM	49.1	EIC (993.86; 994.36; 994.86)±0.3 -All MS	32517424	27.2	0.8	H3N3F2S2b	1988.72	993.857	662.236	1.383	-NeuAcaα2-3Galβ1-3(-NeuAcaα2-3Galβ1-?Fucα1-?GlcNAcβ1-3Galβ1-?Fucα1-?GlcNAcβ1-6)GalNAcol
C7	C	C	49.4	EIC (1013.86; 1014.36; 1014.86)±0.3 -All MS	16517070	15.3	0.7	H2N4S3	2028.73	1013.86	675.571	1.388	-GalNAcb1-4NeuAcaα2-3Galβ1-?GlcNAcβ1-3Galβ1-?GlcNAcβ1-3(-NeuAcaα2-8NeuAcaα2-6)GalNAcol
T3	MUC	TM	53.4	EIC (1022.37; 1022.87; 1023.37)±0.3 -All MS	70502752	28.3	0.6	H3N4F1S2a	2045.74	1022.37	681.243	1.471	-NeuAcaα2-3Galβ1-?GlcNAcβ1-3(-NeuAcaα2-3Galβ1-?Fucα1-?GlcNAcβ1-3Galβ1-?GlcNAcβ1-6)GalNAcol
T3	MUC	TM	55.3	EIC (1022.37; 1022.87; 1023.37)±0.3 -All MS	266482496	77.2	0.9	H3N4F1S2b	2045.74	1022.37	681.243	1.523	-NeuAcaα2-3Galβ1-3GlcNAcβ1-3(-NeuAcaα2-3Galβ1-?Fucα1-?GlcNAcβ1-3Galβ1-?GlcNAcβ1-6)GalNAcol
M19	M	TM	76.2	EIC (1030.37; 1030.87; 1031.37)±0.3 -All MS	19697042	10.9	0.7	H4N4S2b	2061.74	1030.37	686.575	2.171	-NeuAcaα2-3Galβ1-3(-NeuAcaα2-3Galβ1-?GlcNAcβ1-3Galβ1-?GlcNAcβ1-3Galβ1-?GlcNAcβ1-6)GalNAcol
T6	AC	TM	48.9	EIC (1033.84; 1034.34; 1034.84)±0.3 -All MS	12227026	6.8	0.7	H3N3F2S2Su1	2068.68	1033.84	688.888	1.336	-NeuAcaα2-3Galβ1-3(-NeuAcaα2-3Galβ1-?Fucα1-?SuGlcNAcβ1-3Galβ1-?Fucα1-?GlcNAcβ1-6)GalNAcol
T2	MUC	TM	45.5	EIC (1038.31; 1038.81; 1039.32)±0.3 -All MS	64312040	30.7	0.8	H4N4F3Su2	2077.64	1038.31	691.873	1.264	-Galβ1-3(-Galβ1-?Fucα1-?SuGlcNAcβ1-3Galβ1-?Fucα1-?SuGlcNAcβ1-3Galβ1-?Fucα1-?GlcNAcβ1-6)GalNAcol
M16	M	TM	45.2	EIC (1038.31; 1038.81; 1039.32)±0.3 -All MS	53479004	40.8	0.8	H4N4F3Su2	2077.64	1038.31	691.873	1.273	-Galβ1-3(-Galβ1-?Fucα1-?SuGlcNAcβ1-3Galβ1-?Fucα1-?SuGlcNAcβ1-3Galβ1-?Fucα1-?GlcNAcβ1-6)GalNAcol
C7	C	C	42.9	EIC (1086.89; 1087.39; 1087.89)±0.3 -All MS	5048184	5.4	0.7	H2N4F1S3	2174.79	1086.89	724.257	1.205	NID
M15	M	TM	49.4	EIC (1095.40; 1095.90; 1096.40)±0.3 -All MS	12444803	15	0.5	H3N4F2S2a	2191.8	1095.4	729.929	1.368	-NeuAcaα2-3Galβ1-3GlcNAcβ1-3(-NeuAcaα2-3Galβ1-Fucα1-?GlcNAcβ1-3Galβ1-?Fucα1-?GlcNAcβ1-6)GalNAcol
T3	MUC	TM	50.2	EIC (1095.40; 1095.90; 1096.40)±0.3 -All MS	405558272	157.4	0.6	H3N4F2S2a	2191.8	1095.4	729.929	1.383	-NeuAcaα2-3Galβ1-3GlcNAcβ1-3(-NeuAcaα2-3Galβ1-Fucα1-?GlcNAcβ1-3Galβ1-?Fucα1-?GlcNAcβ1-6)GalNAcol
M16	M	TM	49.1	EIC (1095.40; 1095.90; 1096.40)±0.3 -All MS	26874994	28.9	0.5	H3N4F2S2a	2191.8	1095.4	729.929	1.383	-NeuAcaα2-3Galβ1-3GlcNAcβ1-3(-NeuAcaα2-3Galβ1-Fucα1-?GlcNAcβ1-3Galβ1-?Fucα1-?GlcNAcβ1-6)GalNAcol
M15	M	TM	50	EIC (1095.40; 1095.90; 1096.40)±0.3 -All MS	16256055	15	0.7	H3N4F2S2b	2191.8	1095.4	729.929	1.385	-NeuAcaα2-3Galβ1-3GlcNAcβ1-3(-NeuAcaα2-3Galβ1-Fucα1-?GlcNAcβ1-3Galβ1-?Fucα1-?GlcNAcβ1-6)GalNAcol
T2	MUC	TM	50	EIC (1095.40; 1095.90; 1096.40)±0.3 -All MS	51043760	18.8	0.9	H3N4F2S2b	2191.8	1095.4	729.929	1.389	-NeuAcaα2-3Galβ1-3GlcNAcβ1-3(-NeuAcaα2-3Galβ1-Fucα1-?GlcNAcβ1-3Galβ1-?Fucα1-?GlcNAcβ1-6)GalNAcol
M16	M	TM	49.5	EIC (1095.40; 1095.90; 1096.40)±0.3 -All MS	32969888	25.8	0.6	H3N4F2S2b	2191.8	1095.4	729.929	1.394	-NeuAcaα2-3Galβ1-3GlcNAcβ1-3(-NeuAcaα2-3Galβ1-Fucα1-?GlcNAcβ1-3Galβ1-?Fucα1-?GlcNAcβ1-6)GalNAcol
M15	M	TM	55	EIC (1103.39; 1103.90; 1104.40)±0.3 -All MS	9660553	8.1	0.8	H4N4F1S2a	2207.8	1103.39	735.261	1.524	NID
M15	M	TM	57	EIC (1103.39; 1103.90; 1104.40)±0.3 -All MS	7516646	7.2	0.7	H4N4F1S2b	2207.8	1103.39	735.261	1.579	-NeuAcaα2-3Galβ1-3(-NeuAcaα2-3Galβ1-?GlcNAcβ1-3Galβ1-?GlcNAcβ1-3Galβ1-?Fucα1-?GlcNAcβ1-6)GalNAcol
T6	AC	TM	66	EIC (1175.91; 1176.41; 1176.92)±0.3 -All MS	15016295	11.5	0.5	H4N4S3	2352.83	1175.91	783.606	1.803	[-NeuAcaα2-3Galβ1-3GlcNAcβ1-3(-NeuAcaα2-3Galβ1-?GlcNAcβ1-6)]Galβ1-3(-NeuAcaα2-3Galβ1-?GlcNAcβ1-6)GalNAcol
T3	MUC	TM	65.6	EIC (1175.91; 1176.41; 1176.92)±0.3 -All MS	30043636	11.2	0.6	H4N4S3	2352.83	1175.91	783.606	1.807	[-NeuAcaα2-3Galβ1-3GlcNAcβ1-3(-NeuAcaα2-3Galβ1-?GlcNAcβ1-6)]Galβ1-3(-NeuAcaα2-3Galβ1-?GlcNAcβ1-6)GalNAcol
ST6	ST	S	65.4	EIC (1175.91; 1176.41; 1176.92)±0.3 -All MS	39857404	28.5	0.5	H4N4S3	2352.83	1175.91	783.606	1.822	[-NeuAcaα2-3Galβ1-3GlcNAcβ1-3(-NeuAcaα2-3Galβ1-?GlcNAcβ1-6)]Galβ1-3(-NeuAcaα2-3Galβ1-?GlcNAcβ1-6)GalNAcol
M15	M	TM	51.3	EIC (1176.42; 1176.92; 1177.43)±0.3 -All MS	9758045	10.5	0.5	H4N4F2S2a	2353.85	1176.42	783.947	1.421	-NeuAcaα2-3Galβ1-3(-NeuAcaα2-3Galβ1-?Fucα1-?GlcNAcβ1-3Galβ1-?Fucα1-?GlcNAcβ1-3Galβ1-?GlcNAcβ1-6)GalNAcol
M15	M	TM	55.7	EIC (1176.42; 1176.92; 1177.43)±0.3 -All MS	7392598	5.7	0.6	H4N4F2S2b	2353.85	1176.42	783.947	1.543	NID
M16	M	TM	48.1	EIC (1183.86; 1184.36; 1184.86)±0.3 -All MS	17115630	21.8	0.6	H4N4F3S1Su2a	2368.73	1183.86	788.905	1.355	NID
M16	M	TM	48.9	EIC (1183.86; 1184.36; 1184.86)±0.3 -All MS	62224524	63.6	0.6	H4N4F3S1Su2b	2368.73	1183.86	788.905	1.377	-Galβ1-3(-NeuAcaα2-3Galβ1-?Fucα1-?GlcNAcβ1-3SuGalβ1-?Fucα1-?GlcNAcβ1-3SuGalβ1-?Fucα1-?GlcNAcβ1-6)GalNAcol
T2	MUC	TM	49.6	EIC (1183.86; 1184.36; 1184.86)±0.3 -All MS	78965256	33.2	0.8	H4N4F3S1Su2b	2368.73	1183.86	788.905	1.378	-Galβ1-3(-NeuAcaα2-3Galβ1-?Fucα1-?GlcNAcβ1-3SuGalβ1-?Fucα1-?GlcNAcβ1-3SuGalβ1-?Fucα1-?GlcNAcβ1-6)GalNAcol
M15	M	TM	49.5	EIC (1249.45; 1249.95; 1250.45)±0.3 -All MS	4738469	5.1	0.5	H4N4F3S2a	2499.91	1249.45	832.633	1.371	NID
M15	M	TM	49.9	EIC (1249.45; 1249.95; 1250.45)±0.3 -All MS	6360714	5.5	0.6	H4N4F3S2b	2499.91	1249.45	832.633	1.382	NID
M16	M	TM	49.6	EIC (1249.45; 1249.95; 1250.45)±0.3 -All MS	11697052	11.5	0.6	H4N4F3S2c	2499.91	1249.45	832.633	1.397	NID
T2	MUC	TM	50.4	EIC (1289.43; 1289.93; 1290.43)±0.3 -All MS	26654310	13.3	0.7	H4N4F3S2Su1a	2579.87	1289.43	859.285	1.4	-NeuAcaα2-3Galβ1-3(-NeuAcaα2-3Galβ1-?Fucα1-?GlcNAcβ1-3SuGalβ1-?Fucα1-?GlcNAcβ1-3SuGalβ1-?Fucα1-?GlcNAcβ1-6)GalNAcol
M16	M	TM	49.8	EIC (1289.43; 1289.93; 1290.43)±0.3 -All MS	30693110	34.5	0.6	H4N4F3S2Su1a	2579.87	1289.43	859.285	1.403	-NeuAcaα2-3Galβ1-3(-NeuAcaα2-3Galβ1-?Fucα1-?GlcNAcβ1-3SuGalβ1-?Fucα1-?GlcNAcβ1-3SuGalβ1-?Fucα1-?GlcNAcβ1-6)GalNAcol
T2	MUC	TM	51.3	EIC (1289.43; 1289.93; 1290.43)±0.3 -All MS	10443985	5.3	0.9	H4N4F3S2Su1b	2579.87	1289.43	859.285	1.425	NID

## Sheet: T.S4
Supplementary Table S4. Overview of individual O-linked glycans present in colorectal cancer tissues with their relative abundances. Each O-glycan isomer is labeled by its monosaccharide composition, with a letter indicating different isomers a-f. H: hexose; N: N-acetylhexosamine; F: deoxyhexose; S: N-acetylneuraminic acid.
	Sample	H1N1	H1N1b	H0N1S1	H1N2a	H1N2b	H1N2c	H1N2e	H1N2d	H0N3	H1N1S1a	H1N1S1b	H0N2S1a	H0N2S1b	H1N2F1a	H2N2a	H1N1S1Su1	H2N1F1Su1	H1N3a	H1N3b	H1N2F1Su1a	H1N2F1Su1b	H2N2Su1a	H2N2Su1c	H1N2S1a	H1N2S1b	H1N2S1e	H1N2S1c	H1N2S1d	H2N1S1c	H1N2F2a	H2N2F1a	H3N2	H1N3F1	H2N3a	H1N2S1Su1	H1N1S2	H2N2F1Su1a	H2N2F1Su1b	H2N2F1Su1d	H2N2F1Su1e	H2N1F1S1	H1N4	H1N3F1Su1	H1N2F1S1a	H1N2F1S1b	H1N2F1S1c	H1N2F1S1d	H2N2S1a
1	ST7	1.052	0	0.527451	0	0	0	0	0	0	0.773174	20.9134	0.378343	0	0	0.928969	0.69441	0	0	0	0	0	0	0	0.166793	0	0	0	0	0	0	0	0	0	0	0	43.6826	0	0	0	0	0	0	0	0	0	0	0	0
2	M21	0.635242	0	0	0	0	0	0	0	0	0.64813	17.4407	0	0	0	1.25286	1.02839	0	0	0	0	0	0	0	0	0	0	0	0	0	0	0	0	0	0	0	42.7773	0	0	0	0	0	0	0	0	0	0	0	0.866704
3	ST6	0.703846	0.757352	0	0	0	0	0	0	0	0.738941	22.1493	0	0	0	0.407273	0.806639	0	0	0	0	0	0	0	0	0	0	0	0.671376	0	0	0	0	0	0	0	47.3093	0	0	0	0	0	0	0	0	0	0	0	0
4	T10	1.8474	0	0	0.936312	0	0	0	0	0	1.40383	17.5093	0	0	0	9.16332	0	0	0	0	0	0	1.39591	0	0	0	0	0	0	0	0	0.946662	1.44138	0	0	0	36.6566	0	2.95606	0	0	0	0	0	0	0	0	0	0
5	C12	0.633757	0	0	0	0	0	0	0	0	1.78488	9.12979	7.50064	3.19532	0	0.679542	0	0	0	0	0.877331	0	0	0	0	0	0	0	0	0	0.936828	0	0	0	0	0	24.873	0	1.68946	0	0	0	0	0	4.76958	2.83697	0	1.65149	0
6	C6	0.816726	0	0	0	0	0	0	0	0	2.64202	7.62216	3.18031	3.397	0	1.14972	0	0	0	0	2.36937	0.706615	0	0	0	3.67988	0	1.251	0	0	0	0	0	0	0	0.54239	26.5715	0	4.5434	0	0	0	0	0	8.04254	2.5269	0	0	0
7	T6	2.57217	0	0.444715	0	0	0	0	0	0	1.11416	23.0329	0	0	0	0	0	0	0	0	0	0	0	0	0	0	0	0	2.56149	0	0	0	0	0	0.971888	0	33.8615	0	0	0	0	0	0	0	0	0.581747	0	0	0
8	T7	1.6513	0	1.02439	0	0	0	0	0	0	0	25.9237	0.701283	0	0	0	0	0	0	0	0	0	0	0	0	0	0	0	0	0	0	0	0	0	0	0	55.4479	0	0	0	0	0	0	0	0	0	0	0	0
9	C10	0.721743	0	0	0	0	0	0	0	0	2.26903	6.98781	2.96813	5.01364	0	0	0	0	0	0	3.27079	0	0	0	0	2.9334	0	0	0	0	0	0	0	0	0	0	20.6823	0	4.4876	0	0.998389	0	0	0	7.77013	2.38008	0	0	0
10	T3	1.54037	0	5.89123	3.6167	0.379428	0.292896	0	0	0.227472	3.74169	1.57203	0.558245	0.461533	1.12232	0.345064	0	0	1.40199	0.84624	0	0	0	0	0	0	0.292649	0	1.64889	0	0	0.305984	0	0.583672	0	0	3.20711	0	0	0	0	0.224372	3.6415	0	0	0.345289	0	0	0
11	C7	1.03106	0	0.591365	0.567939	0	0	1.00765	0	0	1.43078	5.24364	2.37858	3.52746	0	1.77367	0.752236	0	0	0	0.834235	0.578565	0	0	0	1.35592	0	2.6663	0.441183	0	0	0	0	0	0	0	27.9201	0	0.751521	0	0	0	0	0	2.93722	5.8194	0	0	0
12	ST4	1.90466	0	0	0	0	0	0	0	0	1.3064	20.4843	0	0	0	1.00156	0	0	0	0	0	0	0	0	0	0	0	0	0	1.49299	0	0	0	0	0	0	57.3229	0	0	0	0	0	0	0	0	0	0	0	0
13	C3	0.817184	0	1.25898	0	0	0	0	0	0	1.3718	5.32806	3.21609	4.60709	0	0	0	0	0	0	0.846785	0	0	0	0	3.41101	0	1.44394	0	0	0	0	0	0	0	0	29.0251	0	0	0	0	0	0	0	4.63321	5.76023	0.703204	0	0
14	ST11	1.42873	0	0.697003	0	0	0	0	0	0	0.484312	12.6379	0	0	0	1.66666	0.440575	0	0	0	0	0	0	0	0	0	0	0	0.550847	0	0	0	0	0	0	0	22.4596	0	0	0	0	0	0	0	0	0	0	0	0
15	SM19	0.618089	0	0.164679	0	0	0	0	0	0	0.304832	11.6034	0	0	0	0.948682	0	0	0	0	0	0	0	0	0	0	0	0	0.653777	0	0	0	0	0	0	0	23.4062	0	0	0	0	0	0	0	0	0	0	0	0
16	T2	0.802222	0	6.22323	1.9033	0	0	0	0	0	2.67352	2.13355	1.11261	5.46562	0	2.97491	0	0.173248	0	0	0.111858	0	0.823223	0	0	0	0	0	0.856132	0	0	2.56251	0	0	0	0	3.20895	1.42879	18.5656	0	0	0	0	1.07431	0.755521	0.491928	0	0	0
17	M16	1.18267	0	0.66848	0.761509	0	0	0	0	0	0.584954	5.50174	0.262629	0.38351	0	1.00771	0	0.282776	0	0.414706	0.138188	0	0	0	0	0	0	0	1.5179	0	0	0.775103	0	0	0	0	12.0756	0	4.88411	0	3.50783	0	0	0	0.235755	0.710033	0	0	0.739739
18	M19	0.79748	0	0.643234	0	0	0	0	0	0	0.828776	12.1532	0	0	0	0.820661	0	0	0	0	0	0	0	0	0	0	0	0	1.11876	0	0	0	0	0	0	0	25.4818	0	1.8386	0	0.896045	0	0	0	0	0	0	0	0
19	SM21	1.55205	0	0	0	0	0	0	0	0	0.937566	18.4632	0	0	0	1.39465	0.97581	0	0	0	0	0	0	0	0	0	0	0	0	0	0	0	0	0	0	0	37.8445	0	0	0	0	0	0	0	0	0	0	0	0
20	T4	1.08754	0	0	0	0	0	0	0	0	0.712915	20.1478	0	0	0	0.699014	0	0	0	0	0	0	0	0	0	0	0	0	0	0	0	1.75619	0	0	0	0	48.9845	0	1.04614	0	0	0	1.21098	0	0	0	0	0	0
21	ST12	1.76191	0	0.270353	0	0	0	0	0	0	0.314908	15.3661	0	0	0	2.70268	0	0	0	0	0	0	0	0	0	0	0	0	0.656382	0	0	0	0	0	0	0.517775	20.6701	0	0	0	0	0	0	0	0	0	0	0	0
22	C1	0.727245	0	7.48928	0	0	0	0	0	0	2.77227	11.3245	14.9534	2.91383	0	0	0	0	0	0	0	0	0	0	0	0	0	0	0.943386	0	0	0	0	0	0	0	27.6475	0	1.98422	0	0	0	0	1.55763	5.07529	0	0	0	0
23	T12	1.26119	0	5.99758	0	0	0	0	0	0	1.90371	12.8953	1.31366	0	0	0.767775	0	0	0	0	0	0	0	0	0	0	0	0	0	0	0	0	0	0	0	0	30.8951	0.573164	1.53682	0	0	0	0	0	0	0	0	0	0
24	IM	1.36114	0	0	0	0	0	0	0	0	0.924119	21.8518	0	0	0	1.24057	0	0	0	0	0	0	0	0	0	0	0	0	0	0	0	0	0	0	0	0	48.6463	0	0	0	0	0	0	0	0	0	0	0	0
25	M15	0.91637	0	1.0911	1.36676	0	0	0	0	0	1.26106	10.7649	0.623421	0.377854	0	2.63859	0	0	0	0	0	0	0	0	0	0	0	0	1.11395	0	0	0	0	0	0	0	26.1019	0	0.986421	0	0	0	2.56619	0	0	0	0	0	0
26	T1	0.823287	0	0	0	0	0	0	0	0	0	19.6624	0	0	0	0	0	0	0	0	0	0	0	0	0	0	0	0	0	0	0	0	0	0	0	0	53.8013	0	0	0	0	0	0	0	0	0	0	0	0
27	QC21	0	0	4.36851	1.40359	0	0	0	0	0	2.96607	13.6422	1.55913	2.4687	0	1.86525	0	0	0	0	0	0	0	0	0	0	0	0	1.38316	0	0	0	0	0	0	0	32.5967	0	4.55722	0	0	0	0	0	1.8151	0	0	0	0
28	TECH2	0	0	2.74847	0	0	0	0	0	0	1.48583	14.3865	3.79887	3.33078	2.24389	0	0	0	0	0	0	0	0	0	0	0	0	0	1.43764	0	0	0	0	0	0	0	37.8846	0	0	0	0	0	0	0	2.87875	0	0	4.17055	0
29	T8	0	0	1.33899	0	0	0	0	0	0	0	16.7498	0	0	0	0	0	0	0	0	0	0	0	0	0	0	0	0	8.75477	0	0	0	0	0	0	0	48.2476	0	0	0	0	0	1.94037	0	0	0	0	0	0
30	QC80	0	0	5.85575	1.41843	0	0	0	0	0	2.9027	13.7317	2.20442	3.52795	0	1.63805	0	0	0	0	0	0	0	0	0	0	0	0	1.5412	0	0	0	0	0	0	0	29.8376	0	5.37479	0	0	0	0	0	1.54362	0	0	0	0
31	QC64	0	0	5.22301	1.43869	0	0	0	0	0	2.33961	12.5065	1.75943	3.56407	0	2.11792	0	0	0	0	0	0	0	0	0	0	0	0	1.8204	0	0	0	0	0	0	0	31.9936	0	4.29874	0	0	0	0	0	2.26346	0	0	0	0
32	T5	0	0	6.71499	0	0	0	0	0	0	2.17076	5.67503	0	0	0	0	0	0	0	0	0	0	0	0	0	0	0	0	1.10365	0	0	0	0	0	0	0	27.5588	0	0	0	0	0	0	0	0	0	0	0	0
33	T11	0	0	35.4564	0	0	0	0	0	0	6.77086	6.36766	0	0	0	1.17367	0	0	0	0	0	0	0	2.01166	0	0	0	0	2.78502	0	0	0.725504	0	0	0	0	19.3167	0	0.528098	0	0	0	0	0	1.0355	0	0	0	0
34	TECH3	0	0	2.56329	0	0	0	0	0	0	1.67178	13.1892	3.65777	3.31947	3.63527	0	0	0	0	0	0	0	0	0	0	0	0	0	1.49951	0	0	0	0	0	0	0	37.267	0	0	0	0	0	0	0	2.61387	0	0	5.05026	0
35	TECH1	0	0	3.10488	0	0	0	0	0	0	1.62579	15.7084	3.71263	3.20878	2.35395	0	0	0	0	0	0	0	0	0	0	0	0	0	0.900696	0	0	0	0	0	0	0	38.0582	0	0	0	0	0	0	0	2.04725	0	0	4.13431	0
36	T9	0	0	1.57089	0	0	0	0	0	0	0	20.3253	0	2.9109	0	0	0	0	0	0	0	0	0	0	0	0	0	0	0	0	0	0	0	0	0	0	57.4154	0	0	0	0	0	0	0	0	0	0	0	0
37	C5	0	0	2.07808	0	0	0	0	0	0	2.45267	12.6639	3.34298	4.11526	0	0	0	0	0	0	1.85356	0	0	0	0	4.50161	0	0	0	0	0	0	0	0	0	0	27.3263	0	5.38521	0	0	0	0	0	12.0085	2.16232	0	0	0
38	C9	0	0	0.737313	0	0	0	0	0	0	2.20396	7.91712	1.97255	4.29321	0	0	0	0	0	0	1.74701	0	0	0	0	4.1387	0	0	0	0	0	0	0	0	0	0	34.582	0	4.1216	0	0	0	0	0	7.63869	0	0	0	0
39	QC37	0	0	4.66023	1.81358	0	0	0	0	0	2.79954	12.4981	2.18001	3.2277	0	0.798507	0	0	0	0	0	0	0	0	0	0	0	0	1.63244	0	0	0	0	0	0	0	29.3188	0	5.19568	0	0	0	0	0	1.74689	0	0	0	0
40	QC14	0	0	4.81145	1.13492	0	0	0	0	0	2.8284	12.9179	1.93298	2.65682	0	1.64305	0	0	0	0	0	0	0	0	0	0	0	0	1.72304	0	0	0	0	0	0	0	28.5222	0	5.25794	0	0	0	0	0	1.858	0	0	0	0
41	M18	0	0	0	3.14913	0	0	0	0	0	0	14.333	0	1.18404	0	6.71516	0	0	0	0	0	0	0	0	0	0	0	0	0	0	0	0	0	0	0	0	36.0837	1.55099	0	0	0	0	12.3239	0	0	0	0	0	0
42	C2	0	0	0	0	0	0	0	0.650662	0	2.42826	8.20837	3.36882	3.96683	0	0	0	0	0	0	2.86636	0	0	0	0	2.80278	0	0	0	0	0	0	0	0	0	0	28.3772	0	3.48286	1.61077	0	0	0	0	11.7857	2.25582	0	0	0
43	C4	0	0	0	0	0	0	0	0	0	3.13947	10.1227	3.19068	2.3267	0	1.85155	0	0	0	0	3.01968	0	0	0	0	1.28337	0	0	0	0	0	0	0	0	0	0	33.9937	0	6.2632	0	0	0	0	0	7.46846	0	0	0	0
44	M17	0	0	0	0	0	0	0	0	0	2.11651	22.018	0	0	0	0	0	0	0	0	0	0	0	0	0	0	0	0	0	0	0	0	0	0	0	0	49.7216	0	0	0	0	0	0	0	0	0	0	0	0
45	C8	0	0	0	0	0	0	0	0	0	2.4765	11.3511	3.27496	2.67848	0	1.51998	0	0	0	0	0	0	0	0	0	2.48046	0	0	0	0	0	0	0	0	0	0	36.4806	0	4.2313	0	0	0	0	0	2.77729	2.50933	0	0	0
46	C11	0	0	0	0	0	0	0	0	0	1.43845	5.68495	5.26348	6.10747	0	0.697558	0	0	0	0	1.85052	0	0	0	0.587905	4.66119	0	1.85442	0	0	0	0	0	0	0	2.92909	16.4469	0	1.84238	0	0	0	0	0	6.8301	1.20901	0	0	0
[truncated: 124 more columns]

## Sheet: T.S5
Supplementary Table S5. Relative frequencies of glycans detected in tumors with no expression in the normal colon controls. Each O-glycan isomer is labeled by its monosaccharide composition, with a letter indicating different isomers a-f. TM_rel = relative abundance in cancer; C_rel = relative abundance in normal colon. H = hexose; N = N-acetylhexosamine; F = deoxyhexose; S = N-acetylneuraminic a…
O-glycan	TM_rel	C_rel		O-glycan	TM_rel	C_rel		O-glycan	TM_rel	C_rel		O-glycan	TM_rel	C_rel		O-glycan	TM_rel	C_rel
H2N2F1S1c	0.722222	0		H2N2S1a	0.111111	0		H2N1F1S1	0.0555556	0		H2N3S1a	0.0555556	0		H4N4F2S2b	0.0555556	0
H2N2F1S1f	0.5	0		H2N2S1Su1c	0.111111	0		H2N2F1S1a	0.0555556	0		H2N3S1b	0.0555556	0		H4N4F3S1Su2a	0.0555556	0
H2N2F1S2b	0.444444	0		H2N2Su1a	0.111111	0		H2N2F1S1Su1a	0.0555556	0		H2N3S1c	0.0555556	0		H4N4F3S2a	0.0555556	0
H2N2F1S1d	0.388889	0		H2N3F1S1a	0.111111	0		H2N2F1S2a	0.0555556	0		H2N3S1d	0.0555556	0		H4N4F3S2b	0.0555556	0
H2N2F1S1Su1e	0.388889	0		H2N4F1S1a	0.111111	0		H2N2F2c	0.0555556	0		H2N3S2	0.0555556	0		H4N4F3S2c	0.0555556	0
H2N2F1a	0.333333	0		H3N3F1S2b	0.111111	0		H2N2F2S1b	0.0555556	0		H2N4F1S1b	0.0555556	0		H4N4F3S2Su1b	0.0555556	0
H3N3F2S2a	0.333333	0		H3N3F2S1Su1a	0.111111	0		H2N2F2S1c	0.0555556	0		H2N4F1Su1b	0.0555556	0		H4N4S2b	0.0555556	0
H1N4	0.277778	0		H3N3F2S1Su1b	0.111111	0		H2N2F2Su1	0.0555556	0		H2N4S1a	0.0555556	0		H4N4Su2	0.0555556	0
H3N3F2S1Su1c	0.222222	0		H3N3F2Su2b	0.111111	0		H2N2S1e	0.0555556	0		H2N4S1b	0.0555556	0
H2N2S1Su1b	0.166667	0		H3N4F2Su2	0.111111	0		H2N2S1f	0.0555556	0		H3N2	0.0555556	0
H2N2S2Su1b	0.166667	0		H4N4F3S1Su2b	0.111111	0		H2N2S2Su1a	0.0555556	0		H3N2F2S2	0.0555556	0
H1N3F1S1b	0.166667	0		H4N4F3S2Su1a	0.111111	0		H2N2Su1c	0.0555556	0		H3N3	0.0555556	0
H2N2F1S2Su1b	0.166667	0		H4N4F3Su2	0.111111	0		H2N3a	0.0555556	0		H3N3F1S1Su1	0.0555556	0
H2N2F1Su1a	0.166667	0		H2N2S1Su1d	0.0555556	0		H2N3F1S1b	0.0555556	0		H3N3F1S2a	0.0555556	0
H3N3F2S2b	0.166667	0		H3N3S2d	0.0555556	0		H2N3F1S1c	0.0555556	0		H3N3F2S2Su1	0.0555556	0
H3N3F2Su1b	0.166667	0		H0N3	0.0555556	0		H2N3F1S1d	0.0555556	0		H3N4F1S2a	0.0555556	0
H3N4F2S2a	0.166667	0		H1N1S3a	0.0555556	0		H2N3F1S1e	0.0555556	0		H3N4F1S2b	0.0555556	0
H3N4F2S2b	0.166667	0		H1N2b	0.0555556	0		H2N3F1S2	0.0555556	0		H3N4S2a	0.0555556	0
H3N3S2c	0.111111	0		H1N2c	0.0555556	0		H2N3F1Su1a	0.0555556	0		H3N4S2b	0.0555556	0
H4N4S3	0.111111	0		H1N2F1a	0.0555556	0		H2N3F1Su1b	0.0555556	0		H4N4	0.0555556	0
H1N3b	0.111111	0		H1N2S1e	0.0555556	0		H2N3F1Su1c	0.0555556	0		H4N4F1a	0.0555556	0
H1N3S1d	0.111111	0		H1N3a	0.0555556	0		H2N3F2	0.0555556	0		H4N4F1b	0.0555556	0
H2N1F1Su1	0.111111	0		H1N3F1	0.0555556	0		H2N3F2S1a	0.0555556	0		H4N4F1S2a	0.0555556	0
H2N2F1S1Su1d	0.111111	0		H1N3S1b	0.0555556	0		H2N3F2S1Su1b	0.0555556	0		H4N4F1S2b	0.0555556	0
H2N2F1Su2	0.111111	0		H1N4Su1	0.0555556	0		H2N3F2S1Su1c	0.0555556	0		H4N4F2S2a	0.0555556	0

## Sheet: T.S6
Supplementary Table S6. Comparions of relative frequencies of O-glycans with highest specificity for tumors in invasive (INV1_rel) and non invasive carcinoma (NOINV_rel). Each O-glycan isomer is labeled by its monosaccharide composition, with a letter indicating different isomers a-f. TM_rel = relative abundance in tumors and stroma; C_rel = relative abundance in normal colon. H = hexose; N = N-a…
Composition	TM_rel	C_rel	INV1_rel	NOINV_rel
H2N2S1d	0.722222	0.0833333	0.75	0.666667
H2N2F1S1c	0.722222	0	0.916667	0.333333
H2N2F1S1d	0.388889	0	0.5	0.166667
H2N2F1S1f	0.5	0	0.666667	0.166667
H2N2F1S1Su1e	0.388889	0	0.5	0.166667
H2N2F1S2b	0.444444	0	0.583333	0.166667
H3N3F2S2a	0.333333	0	0.416667	0.166667
H2N2F1S1c_H2N2S1d	0.9444	0.0833	1	0.8333

## Sheet: T.S7
Supplementary Table S7. Relative abundances of the TACAs with highest specificity in cancer. Each O-glycan isomer is labeled by its monosaccharide composition, with a letter indicating different isomers a-f. H = hexose; N = N-acetylhexosamine; F = deoxyhexose; S = N-acetylneuraminic acid;
Sample	Invasive/non-invasive cancer stage	CRC subtype	H2N2F1S1c	H2N2F1S1d	H2N2F1S1f	H2N2S1d	H2N2F1S2b	H2N2F1S1Su1e	H3N3F2S2a
M15	Invasive	Metastasis adenocarcinoma	2.82568	1.08153	3.25753	3.3689	7.85731	1.57392	3.74003
M16	Invasive	Metastasis adenocarcinoma	0.559438	3.60557	5.24262	2.72495	3.95497	4.49682	1.36223
M17	Invasive	Metastasis adenocarcinoma	1.84519	0	2.00637	6.03138	0	0	0
M18	Invasive	Metastasis adenocarcinoma	2.18291	0	0	4.97402	0	0	0
M19	Invasive	Metastasis adenocarcinoma	1.87248	0	0.86228	2.15	3.79031	3.20189	0
M21	Invasive	Metastasis adenocarcinoma	0.503857	1.24806	1.33423	7.63902	0	0	0
T1	Non-invasive	Adenocarcinoma	0	0	0	0	0	0	0
T10	Non-invasive	Adenocarcinoma	1.22938	0	0	0	0	0	0
T11	Invasive	Adenocarcinoma	3.54328	1.39209	0	0	0	1.56848	0
T12	Invasive	Adenocarcinoma	1.11606	0	0	2.73923	0	2.71137	0
T2	Non-invasive	Partly singet ring adenocarcinoma	1.00758	0.961252	10.9903	3.36299	2.47881	2.03383	0.772688
T3	Invasive	Mucinous adenocarcinoma	0	3.65566	15.4931	6.48474	3.0088	0	2.20121
T4	Non-invasive	Adenocarcinoma	0	0	0	1.38711	0	0	0
T5	Invasive	Neuroendocrine carcinoma	11.9363	0	1.82592	0	15.6601	0	0
T6	Invasive	Adenocarcinoma	0.736605	1.77185	0.300757	2.12292	2.94585	0	3.29147
T7	Non-invasive	Adenocarcinoma	0	0	0	1.97689	0	0	0
T8	Invasive	Adenocarcinoma	1.87876	0	0	0	6.47963	2.47253	2.50273
T9	Non-invasive	Adenocarcinoma	0	0	0	3.1756	0	0	0

## Sheet: T.S8
Table S8. Calculated structural glycan features for each sample.
				core 1	core 2	core 3	core 4	α2-6 sialylation	α2-3 sialylation	Blood group H	Blood group A	Lewis B/Y	sulphated Lewis X/A	Lewis X/A	Sialyl Lewis X/A	sialyl Tn	sialyl-6T	sialyl-3T	Disialyl-T	Sda antigen	Dimeric Lewis X/A	DiSia antigen	Sulphation of Gal or GlcNAc	LAcNAc	core 2 and sialyl Lewis X/A	Core 4 and sialyl Lewis X/A	core 3 and sialyl Lewis X/A	core 2 and α2-3 sialylation	core 3 and α2-3 sialylation	core 3 and α2-6 sialylation	core 1 and sialyl Lewis X/A
	Sample	Type	Type_2
1	ST7	S	ST	67.1156	30.7547	0.378343	0	45.3616	114.787	0	0	0	0	0	0	0.527451	0.773174	20.9134	43.6826	0	0	0	0	0	0	0	0	49.33	0	0.378343	0
2	M21	TM	M	63.3964	35.8129	0	0	44.2921	115.031	0	0	0	0	0.503857	1.73233	0	0.64813	17.4407	42.7773	0	0.484264	0	0	0.484264	1.73233	0	0	53.7845	0	0	0
3	ST6	S	ST	71.708	27.0418	0	1.7142	48.0482	119.32	0	0	0	0	0	0	0	0.738941	22.1493	47.3093	0	0	0	0	0.712363	0	0	0	49.0547	0	0	0
4	T10	TM	AC	57.4172	40.8923	0	0	38.0605	63.3806	0	0	0	4.96174	6.64255	0	0	1.40383	17.5093	36.6566	0	0	0	3.4016	16.2721	0	0	0	9.21466	0	0	0
5	C12	C	C	36.9177	12.6259	45.3778	0	74.1241	63.7751	12.2252	0	10.5737	7.71232	7.60655	6.97267	0	1.78488	9.12979	24.873	2.16856	0	0	0.404074	0	0	0	6.97267	16.3071	12.0226	42.8282	0
6	C6	C	C	38.0628	14.0208	41.8892	0	69.8108	48.7347	0	0	0	23.5199	10.5694	0	0	2.64202	7.62216	26.5715	1.89125	0	0	2.69338	0	0	0	0	7.74763	6.38302	36.7899	0
7	T6	TM	MUC	60.5808	34.868	0.581747	3.57894	36.0021	117.358	0	0	0	0	1.31835	5.06332	0.444715	1.11416	23.0329	33.8615	0	4.27725	0	0	5.67733	5.06332	0	0	59.0668	0	0.581747	0
8	T7	TM	AC	83.0229	15.2514	0.701283	0	57.1736	103.894	2.59365	0	0	0	0	0	1.02439	0	25.9237	55.4479	0	0	0	1.29683	0	0	0	0	22.5221	0	0.701283	0
9	C10	C	C	32.1055	13.3889	45.7654	0	66.9427	47.1775	0	0	0	26.2764	10.1502	1.7858	0	2.26903	6.98781	20.6823	4.55024	0.92793	0	2.9982	0.92793	0	0	1.7858	7.13971	11.8509	38.461	0
10	T3	TM	MUC	12.5673	44.2151	8.13691	21.1686	14.9967	89.0536	0.171413	7.64077	0	0	1.54839	20.0473	5.89123	3.74169	1.57203	3.20711	0.666555	4.3787	0	0	18.7158	8.06617	7.07151	4.90965	50.0116	7.23338	0.903534	0
11	C7	C	C	36.3778	5.91452	44.3037	2.60899	73.0127	64.482	0	0	0	8.60452	8.75662	5.6894	0.591365	1.43078	5.24364	27.9201	4.66699	2.89028	4.45056	0	4.70291	0	1.36193	4.32747	3.73412	20.2857	35.6057	0
12	ST4	S	ST	81.0182	17.4888	0	0	58.6293	104.206	0	0	0	0	0	0	0	1.3064	20.4843	57.3229	0	0	0	0	0	0	0	0	26.3989	0	0	0
13	C3	C	C	36.5421	4.08089	42.7742	0	85.4295	62.8711	0	0	0	8.75234	10.3934	15.5574	1.25898	1.3718	5.32806	29.0251	0	0	0	0	0	0	0	15.5574	5.7215	15.5574	41.9274	0
14	ST11	S	ST	37.4511	59.4689	0	0	23.6409	131.019	0	0	0	0	0	0	0.697003	0.484312	12.6379	22.4596	0	0	0	0	0.553447	0	0	0	95.4807	0	0	0
15	SM19	S	SM	35.9326	62.2266	0	0	23.8757	141.511	0	0	0	0	0.328003	0	0.164679	0.304832	11.6034	23.4062	0	0	0	0	0.8462	0	0	0	106.502	0	0	0
16	T2	TM	MUC	9.44674	61.4122	6.70989	3.99005	23.2373	46.5104	0	1.07431	0	24.5938	4.81754	7.63929	6.22323	2.67352	2.13355	3.20895	0	6.0716	0	2.64353	4.87513	4.29988	1.58833	1.75108	33.5073	1.75108	5.18486	0
17	M16	TM	M	21.9709	57.1714	3.49311	4.05007	16.598	74.593	0.776501	0	0	17.7736	2.28033	14.2035	0.66848	0.584954	5.50174	12.0756	0	26.3769	0	0.776501	15.9293	12.057	0	2.14651	49.1514	2.14651	2.14572	0
18	M19	TM	M	39.2612	55.1259	0	0.871733	26.9538	121.666	0	0	0	3.86592	1.87248	0.871733	0.643234	0.828776	12.1532	25.4818	0	4.1282	0	1.09503	6.63104	0	0.871733	0	83.1589	0	0	0
19	SM21	S	SM	59.7732	38.4415	0	0	38.7821	114.691	0	0	0	0	1.08351	0.580032	0	0.937566	18.4632	37.8445	0	0	0	0	0	0.580032	0	0	57.4073	0	0	0
20	T4	TM	AC	71.9982	26.3152	0.345534	0	49.6974	109.172	0	0	0	2.54034	1.75619	0	0	0.712915	20.1478	48.9845	0	1.4942	0	0	1.83973	0	0	0	40.0394	0	0	0
21	ST12	S	ST	38.5197	57.2153	0.517775	0	21.2554	125.323	0	0	0	0	0.177338	0	0.270353	0.314908	15.3661	20.6701	0	0	0	0.517775	0.582803	0	0	0	88.7695	0.517775	0	0
22	C1	C	C	42.9866	13.447	30.4027	2.76056	69.5866	61.308	0	1.55763	0	4.88068	5.07529	8.08412	7.48928	2.77227	11.3245	27.6475	0.515118	0	0	0	2.15408	0	2.76056	5.32355	13.7368	5.32355	28.2487	0
23	T12	TM	AC	47.6524	35.5696	1.31366	0	40.8072	91.0532	0	0	0	2.10998	1.11606	0	5.99758	1.90371	12.8953	30.8951	0.697161	0	0	0	0	0	0	0	46.5656	0	1.31366	0
24	IM	S	SC	72.7834	25.9394	0	0	49.5704	106.844	0	0	0	0	0	0	0	0.924119	21.8518	48.6463	0	0	0	0	0	0	0	0	36.3456	0	0	0
25	M15	TM	M	39.676	42.693	0.623421	6.85646	29.4554	106.791	0	2.22663	0	0.986421	2.82568	7.12462	1.0911	1.26106	10.7649	26.1019	0	6.43728	0.631802	0	7.36057	6.02017	1.10445	0	58.9105	0	0.623421	0
26	T1	TM	AC	74.287	25.713	0	0	53.8013	117.135	0	0	0	0	0	0	0	0	19.6624	53.8013	0	0	0	0	0	0	0	0	43.6708	0	0	0
27	T8	TM	AC	64.9975	29.2507	0	0	49.5866	110.203	0	0	0	0	1.87876	2.50273	1.33899	0	16.7498	48.2476	0	2.50273	0	0	2.50273	2.50273	0	0	45.2059	0	0	0
28	T5	TM	NEK	38.8227	51.2028	0	0	39.8626	111.901	0	0	0	0	11.9363	0	6.71499	2.17076	5.67503	27.5588	3.41806	0	0	0	0	0	0	0	75.2491	0	0	0
29	T11	TM	AC	32.4552	26.4098	1.0355	0	62.5794	56.5321	0	0	0	0.528098	5.30428	1.39209	35.4564	6.77086	6.36766	19.3167	0	0	0	5.96347	0	1.39209	0	0	30.8477	0	1.0355	0
30	T9	TM	AC	77.7407	15.6453	0	0	61.8972	101.742	0	0	0	0	0	0	1.57089	0	20.3253	57.4154	0	0	0	0	0	0	0	0	24.0014	0	0	0
31	C5	C	C	43.2268	12.2126	38.3673	0	72.0941	45.5092	0	0	0	23.8293	14.1709	0	2.07808	2.45267	12.6639	27.3263	1.95982	0	0	3.26815	0	0	0	0	3.5592	1.17596	35.3378	0
32	C9	C	C	45.8077	9.76994	37.5481	0	77.1304	52.6353	0	0	0	24.5365	7.63869	0	0.737313	2.20396	7.91712	34.582	2.69634	0	0	2.50488	0	0	0	0	3.14345	5.88815	34.2093	0
33	M18	TM	M	50.4168	31.9517	0	4.12356	37.2678	80.8616	0	0	0	1.55099	2.18291	0	0	0	14.333	36.0837	0	0	0	4.12356	0	0	0	0	30.4448	0	0	0
34	C2	C	C	39.714	14.9527	40.7158	0	73.3219	43.065	0	0	0	29.6762	14.0415	0	0	2.42826	8.20837	28.3772	0.700166	0	0	4.07985	0	0	0	0	5.7792	0	37.8495	0
35	C4	C	C	48.13	23.8216	25.7217	0	63.036	61.4279	0	0	0	23.7903	7.46846	0	0	3.13947	10.1227	33.9937	0.874106	0	0	3.74795	0	0	0	0	16.4373	0	22.702	0
36	M17	TM	M	73.8561	26.1439	0	0	51.8381	110.78	0	0	0	0	1.84519	0	0	2.11651	22.018	49.7216	0	0	0	0	0	0	0	0	39.0402	0	0	0
37	C8	C	C	51.1602	16.3011	27.4655	0	70.2861	73.3723	0	0	0	11.7324	5.28662	3.97972	0	2.4765	11.3511	36.4806	2.9137	0	0	2.53304	0	0	0	3.97972	10.8385	11.4554	25.4038	0
38	C11	C	C	24.194	6.85075	61.7864	0	75.4532	57.9217	0	0	0	14.9521	8.03911	3.14322	0	1.43845	5.68495	16.4469	7.26732	0	0	3.76088	0	0	0	3.14322	5.24626	28.8585	50.3632	0

## Sheet: T.S9
Table S8. Wilcoxon rank-sum test (Mann-Whitney) statistical test comparison of individual glycans between 2 groups- tumors (TM) and normal mucosa controls (C). Each glycan isomer is labeled by its monosaccharide composition, with a letter indicating different isomers a-f. H = hexose; N = N-acetylhexosamine; F = deoxyhexose; S = N-acetylneuraminic acid; P-adj= P-value adjusted for multiple testing…
ID	group1	group2	p	p.adj	p.format	p.signif	method
H1N2F1S1Su1	C	TM	4.89789e-07	1.6e-05	4.9e-07	****	Wilcoxon
H1N2F1S1a	C	TM	1.151e-06	1.8e-05	1.2e-06	****	Wilcoxon
H0N2S1a	C	TM	2.56478e-06	2.7e-05	2.6e-06	****	Wilcoxon
H0N2S1b	C	TM	3.56214e-05	0.00023	3.6e-05	****	Wilcoxon
H1N2F1Su1a	C	TM	2.88581e-05	0.00023	2.9e-05	****	Wilcoxon
H1N2F1S1b	C	TM	0.000490128	0.0024	0.00049	***	Wilcoxon
H1N2S2a	C	TM	0.000529581	0.0024	0.00053	***	Wilcoxon
H2N2S1d	C	TM	0.0011041	0.0044	0.0011	**	Wilcoxon
H2N2S2b	C	TM	0.00157295	0.0056	0.00157	**	Wilcoxon
H1N2F1S2	C	TM	0.00268053	0.0086	0.00268	**	Wilcoxon
H2N2F1Su1b	C	TM	0.00446506	0.013	0.00447	**	Wilcoxon
H3N3F2Su2a	C	TM	0.00552445	0.015	0.00552	**	Wilcoxon
H1N1S1a	C	TM	0.0102616	0.025	0.01026	*	Wilcoxon
H1N2S2c	C	TM	0.0153842	0.035	0.01538	*	Wilcoxon
H1N1S1b	C	TM	0.03095	0.066	0.03095	*	Wilcoxon
H1N2S1d	C	TM	0.0330458	0.066	0.03305	*	Wilcoxon
H1N1	C	TM	0.0764287	0.14	0.07643	ns	Wilcoxon
H1N2a	C	TM	0.0921133	0.16	0.09211	ns	Wilcoxon
H2N2F1S1Su1c	C	TM	0.151052	0.25	0.15105	ns	Wilcoxon
H0N1S1	C	TM	0.19268	0.31	0.19268	ns	Wilcoxon
H1N1S2	C	TM	0.231598	0.35	0.2316	ns	Wilcoxon
H2N2S1Su1a	C	TM	0.393348	0.57	0.39335	ns	Wilcoxon
H2N2a	C	TM	0.466231	0.65	0.46623	ns	Wilcoxon
H1N3F1S1c	C	TM	0.61608	0.8	0.61608	ns	Wilcoxon
H2N2F1S1Su1b	C	TM	0.627931	0.8	0.62793	ns	Wilcoxon
H1N1S1Su1	C	TM	0.844814	0.9	0.84481	ns	Wilcoxon
H2N2F1Su1e	C	TM	0.838956	0.9	0.83896	ns	Wilcoxon
H1N3F1Su1	C	TM	0.769056	0.9	0.76906	ns	Wilcoxon
H2N2S1b	C	TM	0.884076	0.9	0.88408	ns	Wilcoxon
H2N3S1e	C	TM	0.838956	0.9	0.83896	ns	Wilcoxon
H2N4F1Su1a	C	TM	0.902949	0.9	0.90295	ns	Wilcoxon
H3N3F2Su1a	C	TM	0.776011	0.9	0.77601	ns	Wilcoxon

[truncated: 2 more sheets: T.S10, T.S11]
